# Supplementary material for: Dynamic and transformable Cu12 cluster-based C-H···π-stacked porous supramolecular frameworks
Source: Nat Commun. 2023 Oct 12;14:6413. doi: 10.1038/s41467-023-42201-w (PMC10570389; doi:10.1038/s41467-023-42201-w)
Supplement: Supplementary file 4 — Supplementary Data 1-3 [file 41467_2023_42201_MOESM4_ESM.zip › Supplementary Data 1.xlsx]

## Sheet: Sheet1
Thermogravimetric analysis (TGA) and differential scanning calorimetry (DSC) curves of Cu12a and Cu12a-π
Cu12a (TGA+DSC)			Cu12a-π (TGA+DSC)
17.1132	0.99894	0.15159	18.4508	0.99909	0.14134
17.1043	0.99897	0.15058	18.461	0.99915	0.14108
17.1053	0.9991	0.15053	18.4698	0.99922	0.14105
17.1009	0.99902	0.15046	18.4791	0.99931	0.14101
17.0968	0.99901	0.15035	18.4875	0.99941	0.14096
17.0955	0.99911	0.15021	18.4984	0.99954	0.14089
17.0969	0.99925	0.15006	18.5157	0.99965	0.14081
17.0868	0.99939	0.14989	18.5203	0.99975	0.14073
17.087	0.99944	0.14969	18.5304	0.99981	0.14062
17.0841	0.99946	0.14945	18.5393	0.99985	0.14051
17.0807	0.99948	0.14917	18.5502	0.9999	0.14038
17.081	0.99966	0.14887	18.5643	0.99992	0.14026
17.0761	0.99994	0.14858	18.5725	0.99991	0.14014
17.0726	0.99998	0.14831	18.5876	0.99988	0.14001
17.0726	0.99988	0.14805	18.5949	0.99983	0.13989
17.0715	0.99979	0.14778	18.605	0.99977	0.13976
17.0744	0.99973	0.14749	18.6097	0.99971	0.13963
17.0738	0.99963	0.1472	18.6221	0.99965	0.1395
17.0722	0.99972	0.14691	18.6371	0.99961	0.13938
17.069	0.99976	0.14664	18.6476	0.99958	0.13925
17.0695	0.99977	0.14638	18.6607	0.99956	0.13912
17.0725	0.99961	0.14611	18.6697	0.99954	0.139
17.0781	0.99936	0.14583	18.6799	0.99954	0.13887
17.0719	0.99925	0.14554	18.6957	0.99956	0.13875
17.0761	0.99927	0.14525	18.7071	0.9996	0.13861
17.0773	0.9993	0.14496	18.7193	0.99965	0.13849
17.0828	0.9993	0.14467	18.7327	0.99971	0.13836
17.0893	0.99926	0.14439	18.7506	0.99977	0.13823
17.0986	0.9991	0.1441	18.7648	0.99983	0.13809
17.0971	0.99901	0.1438	18.781	0.99986	0.13796
17.1046	0.99901	0.1435	18.8006	0.99987	0.13781
17.1072	0.99901	0.1432	18.8181	0.99986	0.13766
17.117	0.99903	0.14289	18.8316	0.99986	0.13751
17.1265	0.99912	0.14258	18.8451	0.99985	0.13736
17.1404	0.99924	0.14228	18.8669	0.99984	0.13721
17.1484	0.99933	0.14197	18.8887	0.99983	0.13705
17.1659	0.99931	0.14166	18.9078	0.99983	0.13689
17.175	0.9993	0.14135	18.9325	0.99983	0.13672
17.1886	0.99934	0.14103	18.9555	0.99983	0.13655
17.2013	0.99936	0.1407	18.9756	0.99982	0.13636
17.2191	0.99937	0.14037	19.0021	0.99981	0.13618
17.2353	0.9994	0.14005	19.023	0.99979	0.13599
17.2525	0.99934	0.13973	19.0458	0.99977	0.13579
17.2701	0.9992	0.1394	19.0723	0.99975	0.13559
17.2926	0.999	0.13906	19.0978	0.99973	0.13538
17.3063	0.99877	0.1387	19.1279	0.99972	0.13517
17.3334	0.99863	0.13835	19.1576	0.99972	0.13494
17.353	0.99851	0.13798	19.1855	0.99973	0.13471
17.3818	0.99837	0.1376	19.2168	0.99975	0.13446
17.4048	0.99825	0.13722	19.2485	0.99977	0.13423
17.4326	0.99813	0.13683	19.2847	0.99981	0.13398
17.4533	0.998	0.13642	19.3188	0.99984	0.13372
17.4791	0.9979	0.136	19.3514	0.99986	0.13346
17.5142	0.9979	0.13558	19.3887	0.99988	0.13319
17.5459	0.99797	0.13516	19.4255	0.99989	0.13292
17.5725	0.99806	0.13474	19.4633	0.99989	0.13262
17.6045	0.99818	0.13429	19.4995	0.99989	0.13233
17.6379	0.99831	0.13385	19.5388	0.99989	0.13203
17.6791	0.99851	0.1334	19.5813	0.99989	0.13172
17.7104	0.99871	0.13295	19.6226	0.9999	0.13139
17.7519	0.99888	0.13249	19.6719	0.9999	0.13106
17.7896	0.99906	0.13202	19.716	0.9999	0.13073
17.8309	0.99923	0.13155	19.7565	0.9999	0.13038
17.8677	0.99931	0.13107	19.8126	0.99989	0.13003
17.9169	0.99936	0.13058	19.8571	0.99988	0.12967
17.9647	0.99934	0.13007	19.9068	0.99988	0.12931
18.0094	0.99916	0.12957	19.9569	0.99988	0.12895
18.0584	0.99888	0.12905	20.0114	0.99988	0.12856
18.1058	0.99866	0.12852	20.0626	0.99988	0.12818
18.1566	0.99841	0.12799	20.1155	0.99989	0.1278
18.2125	0.99815	0.12745	20.1736	0.99989	0.1274
18.2635	0.9978	0.12691	20.2286	0.99991	0.127
18.3188	0.99745	0.12637	20.2893	0.99994	0.12659
18.3755	0.99705	0.1258	20.3454	0.99996	0.12617
18.4311	0.99683	0.12523	20.4108	0.99998	0.12574
18.4868	0.9969	0.12464	20.4804	0.99999	0.1253
18.5542	0.99712	0.12405	20.5423	0.99999	0.12484
18.6123	0.99744	0.12346	20.6048	1	0.1244
18.6745	0.99769	0.12286	20.6713	0.99999	0.12394
18.7411	0.99803	0.12225	20.7397	0.99999	0.12348
18.8045	0.99829	0.12164	20.8086	1	0.12301
18.8693	0.99862	0.12104	20.8777	0.99999	0.12252
18.9356	0.99903	0.12042	20.9502	0.99999	0.12203
19.0108	0.99953	0.1198	21.0274	0.99998	0.12153
19.0877	0.99987	0.11919	21.0965	0.99998	0.12103
19.1631	0.99997	0.11858	21.1742	0.99998	0.12054
19.2354	1	0.11796	21.2526	0.99998	0.12003
19.3112	0.99997	0.11732	21.3288	0.99998	0.11951
19.3952	0.99982	0.1167	21.4127	0.99999	0.11899
19.4693	0.99956	0.11606	21.4943	0.99999	0.11846
19.5521	0.99936	0.1154	21.5723	0.99999	0.11793
19.6362	0.99912	0.11474	21.6566	0.99999	0.1174
19.7199	0.99881	0.11408	21.7419	0.99998	0.11686
19.8039	0.99846	0.11342	21.8337	0.99997	0.11631
19.8954	0.9981	0.11275	21.9166	0.99997	0.11575
19.9826	0.99776	0.11207	22.0123	0.99997	0.11519
20.0742	0.99759	0.11139	22.0935	0.99997	0.11463
20.1676	0.99763	0.11071	22.1925	0.99999	0.11406
20.2608	0.99774	0.11001	22.28	0.99999	0.1135
20.356	0.9979	0.10932	22.3826	1	0.11292
20.4539	0.99809	0.10863	22.4808	1	0.11235
20.5529	0.99832	0.10794	22.5783	0.99999	0.11175
20.6545	0.99855	0.10723	22.6758	0.99999	0.11117
20.7495	0.99877	0.10653	22.7831	0.99999	0.11058
20.8596	0.99898	0.10584	22.8809	0.99999	0.10999
20.959	0.99921	0.10514	22.9824	0.99999	0.10939
21.0664	0.99938	0.10444	23.0851	0.99999	0.10879
21.1744	0.99941	0.10374	23.1919	0.99999	0.10819
21.2813	0.99946	0.10304	23.303	0.99999	0.10757
21.3901	0.99953	0.10235	23.4154	0.99999	0.10696
21.502	0.9996	0.10165	23.5257	0.99997	0.10635
21.6111	0.99966	0.10094	23.6351	0.99997	0.10574
21.7318	0.99969	0.10023	23.7445	0.99997	0.10511
21.8476	0.9997	0.09953	23.8604	0.99997	0.10449
21.9647	0.99967	0.09883	23.9788	0.99997	0.10387
22.084	0.9996	0.09812	24.0953	0.99997	0.10325
22.2037	0.99951	0.09742	24.2183	0.99997	0.10262
22.328	0.99939	0.09672	24.3374	0.99996	0.10198
22.4536	0.99926	0.09602	24.4608	0.99995	0.10136
22.5746	0.99913	0.09531	24.5818	0.99994	0.10073
22.7017	0.99903	0.09461	24.7091	0.99995	0.10009
22.8323	0.99894	0.09391	24.8292	0.99996	0.09946
22.956	0.99887	0.09322	24.9648	0.99996	0.09884
23.091	0.99882	0.09251	25.0866	0.99995	0.09821
23.2205	0.99883	0.09181	25.2154	0.99995	0.09757
23.3556	0.99887	0.0911	25.3423	0.99995	0.09694
23.4884	0.99887	0.09039	25.4802	0.99993	0.09631
23.6246	0.99886	0.08968	25.6053	0.99993	0.09567
23.7627	0.99882	0.08898	25.7404	0.99993	0.09503
23.8977	0.99879	0.08828	25.8741	0.99993	0.09438
24.0373	0.99879	0.08758	26.0177	0.99992	0.09373
24.1783	0.99877	0.08688	26.155	0.99989	0.09309
24.3229	0.99877	0.08618	26.2936	0.99987	0.09245
24.4606	0.99882	0.08549	26.4317	0.99988	0.09181
24.6085	0.99887	0.0848	26.5686	0.99987	0.09116
24.7524	0.99897	0.0841	26.7146	0.99987	0.09051
24.902	0.99913	0.08341	26.8643	0.99987	0.08986
25.051	0.99931	0.08272	27.0054	0.99986	0.08922
25.1997	0.99949	0.08202	27.1547	0.99985	0.08858
25.348	0.99963	0.08132	27.3012	0.99984	0.08794
25.5066	0.99967	0.08065	27.4437	0.99983	0.0873
25.6567	0.99968	0.07997	27.5921	0.99982	0.08666
25.804	0.99962	0.07929	27.7491	0.99981	0.086
25.9685	0.99949	0.0786	27.8965	0.99979	0.08536
26.1195	0.99929	0.07791	28.0563	0.99978	0.08473
26.2768	0.99905	0.07723	28.2066	0.99976	0.08411
26.4364	0.99878	0.07656	28.3617	0.99976	0.08347
26.5951	0.99852	0.07589	28.5139	0.99975	0.08283
26.7608	0.9983	0.07522	28.676	0.99974	0.08219
26.9212	0.99812	0.07454	28.8283	0.99974	0.08155
27.0881	0.99799	0.07386	28.9865	0.99974	0.08091
27.2475	0.99792	0.07319	29.1469	0.99973	0.08028
27.4076	0.9979	0.07251	29.3067	0.99973	0.07964
27.5746	0.9979	0.07185	29.4647	0.99971	0.079
27.7413	0.99791	0.07119	29.6337	0.99971	0.07836
27.9057	0.99793	0.07054	29.7927	0.9997	0.07771
28.0739	0.99796	0.06988	29.958	0.99969	0.07708
28.2455	0.99796	0.06923	30.1282	0.99968	0.07645
28.4116	0.99797	0.06858	30.2874	0.99967	0.07582
28.585	0.99798	0.06793	30.4559	0.99965	0.07518
28.7572	0.99799	0.06728	30.6239	0.99964	0.07455
28.9331	0.99802	0.06663	30.7906	0.99962	0.07392
29.1066	0.99806	0.06599	30.9581	0.99961	0.0733
29.2796	0.9981	0.06535	31.1304	0.9996	0.07267
29.4561	0.99814	0.06471	31.3012	0.99959	0.07205
29.635	0.99816	0.06407	31.471	0.99957	0.07142
29.814	0.99817	0.06344	31.6465	0.99955	0.07079
29.9929	0.99816	0.06279	31.818	0.99954	0.07017
30.1753	0.99812	0.06215	31.9952	0.99953	0.06956
30.355	0.99806	0.06152	32.169	0.99951	0.06895
30.5336	0.99797	0.0609	32.3429	0.99951	0.06834
30.7122	0.99787	0.06029	32.5198	0.99949	0.06773
30.8947	0.99777	0.05966	32.6971	0.99948	0.06712
31.0792	0.99767	0.05904	32.8777	0.99948	0.06652
31.2644	0.99762	0.05843	33.0519	0.99947	0.06593
31.4508	0.99756	0.05781	33.2305	0.99947	0.06533
31.6346	0.99751	0.05719	33.4092	0.99946	0.06475
31.8178	0.99747	0.05658	33.5928	0.99946	0.06415
32.0073	0.99744	0.05597	33.7775	0.99945	0.06355
32.1911	0.99743	0.05537	33.9603	0.99944	0.06296
32.3785	0.99741	0.05476	34.1424	0.99943	0.06237
32.5642	0.99739	0.05416	34.3226	0.99944	0.06178
32.7521	0.99737	0.05358	34.5107	0.99943	0.06118
32.9425	0.99734	0.05299	34.6928	0.99941	0.06059
33.1336	0.99729	0.0524	34.8796	0.99941	0.06
33.3219	0.99724	0.05181	35.0644	0.9994	0.05941
33.5114	0.99719	0.05123	35.2478	0.99939	0.05881
33.7027	0.99715	0.05065	35.4297	0.99938	0.05823
33.8959	0.99711	0.05007	35.6252	0.99937	0.05765
34.0875	0.99706	0.04949	35.8097	0.99935	0.05706
34.2824	0.99702	0.04891	35.9931	0.99934	0.05648
34.4716	0.99698	0.04834	36.186	0.99931	0.0559
34.6672	0.99693	0.04776	36.3722	0.99929	0.05534
34.8571	0.99687	0.04718	36.5641	0.99929	0.05477
35.0498	0.99678	0.04663	36.7525	0.99925	0.0542
35.2435	0.99671	0.04608	36.9441	0.99925	0.05364
35.4391	0.99665	0.04551	37.1394	0.99923	0.05308
35.6328	0.99658	0.04496	37.3264	0.99922	0.05251
35.8269	0.9965	0.0444	37.5175	0.9992	0.05195
36.0233	0.99643	0.04386	37.7132	0.9992	0.0514
36.2226	0.99635	0.04331	37.8989	0.99919	0.05085
36.4192	0.99629	0.04276	38.0886	0.99919	0.0503
36.6178	0.99623	0.04221	38.2852	0.99917	0.04974
36.8113	0.99621	0.04166	38.4747	0.99914	0.04918
37.0146	0.9962	0.04112	38.6708	0.99914	0.04863
37.2096	0.9962	0.04057	38.8635	0.99912	0.04808
37.4108	0.99619	0.04004	39.0559	0.99912	0.04753
37.6037	0.99619	0.03951	39.253	0.9991	0.04699
37.8055	0.9962	0.03898	39.4476	0.99909	0.04645
38.0074	0.99618	0.03846	39.6396	0.99907	0.0459
38.2019	0.99617	0.03793	39.8368	0.99905	0.04536
38.3981	0.99614	0.03742	40.0322	0.99904	0.04482
38.5996	0.9961	0.0369	40.2226	0.99903	0.04429
38.7962	0.99604	0.03638	40.4236	0.99904	0.04376
38.9965	0.99596	0.03587	40.6169	0.99902	0.04323
39.1962	0.99588	0.03537	40.8089	0.99901	0.0427
39.3999	0.9958	0.03486	41.0067	0.99899	0.04216
39.6034	0.99571	0.03435	41.2039	0.99897	0.04163
39.8	0.99562	0.03385	41.3975	0.99896	0.04112
39.9999	0.99554	0.03336	41.594	0.99894	0.04061
40.2011	0.99546	0.03286	41.7908	0.99892	0.0401
40.4016	0.99538	0.03237	41.9877	0.99891	0.03959
40.6048	0.99531	0.03186	42.1857	0.9989	0.03907
40.801	0.99524	0.03138	42.3848	0.99887	0.03855
41.0046	0.99518	0.0309	42.5841	0.99886	0.03804
41.2042	0.99511	0.03041	42.7804	0.99885	0.03754
41.407	0.99505	0.02993	42.9738	0.99884	0.03705
41.6048	0.99499	0.02944	43.1735	0.99883	0.03656
41.8062	0.99494	0.02896	43.3756	0.99881	0.03605
42.0033	0.99489	0.02848	43.5708	0.99881	0.03555
42.2063	0.99485	0.028	43.7664	0.99878	0.03504
42.4094	0.9948	0.02753	43.9629	0.99876	0.03454
42.6097	0.99475	0.02706	44.1567	0.99875	0.03406
42.8111	0.9947	0.02659	44.3534	0.99874	0.03358
43.0112	0.99464	0.02612	44.5554	0.99872	0.0331
43.2086	0.99458	0.02565	44.753	0.9987	0.03261
43.4125	0.99452	0.02519	44.9457	0.99867	0.03212
43.6153	0.99447	0.02474	45.145	0.99865	0.03163
43.8137	0.9944	0.02429	45.3445	0.99863	0.03114
44.0142	0.99434	0.02384	45.5422	0.99861	0.03067
44.2147	0.99427	0.0234	45.7361	0.99859	0.0302
44.4113	0.9942	0.02295	45.9309	0.99859	0.02973
44.6154	0.99414	0.0225	46.1347	0.99857	0.02927
44.8138	0.99407	0.02205	46.331	0.99855	0.02879
45.0167	0.994	0.0216	46.527	0.99854	0.02831
45.2128	0.99394	0.02116	46.724	0.99853	0.02786
45.4169	0.99387	0.02071	46.9177	0.99852	0.0274
45.6116	0.9938	0.02027	47.1159	0.99851	0.02694
45.8168	0.99373	0.01982	47.3128	0.99849	0.0265
46.0121	0.99365	0.01938	47.5078	0.99848	0.02605
46.2097	0.99358	0.01893	47.7065	0.99848	0.02559
46.4089	0.99351	0.0185	47.9008	0.99845	0.02515
46.6094	0.99343	0.01807	48.0945	0.99844	0.0247
46.807	0.99335	0.01765	48.2907	0.99842	0.02426
47.0081	0.99328	0.01722	48.4867	0.99841	0.02383
47.2023	0.9932	0.01681	48.6804	0.9984	0.02338
47.4029	0.99313	0.0164	48.876	0.99839	0.02293
47.5994	0.99305	0.01599	49.0706	0.99838	0.02249
47.8012	0.99297	0.01559	49.2696	0.99838	0.02205
47.9936	0.99289	0.01518	49.4639	0.99837	0.02161
48.194	0.99281	0.01477	49.6549	0.99835	0.02118
48.3941	0.99272	0.01437	49.8508	0.99834	0.02074
48.5902	0.99265	0.01397	50.0425	0.99833	0.02031
48.7809	0.99258	0.01357	50.2385	0.99833	0.01987
48.9828	0.99251	0.01317	50.432	0.9983	0.01944
49.1716	0.99243	0.01277	50.6275	0.99828	0.01901
49.3784	0.99236	0.01236	50.8221	0.99826	0.01859
49.5675	0.99228	0.01195	51.0146	0.99824	0.01818
49.7697	0.99221	0.01155	51.2027	0.99821	0.01776
49.962	0.99213	0.01116	51.4006	0.99819	0.01734
50.1555	0.99206	0.01076	51.5906	0.99816	0.01694
50.346	0.99198	0.01037	51.7856	0.99815	0.01653
50.544	0.99189	0.00997	51.9789	0.99814	0.01612
50.7367	0.9918	0.00958	52.169	0.99812	0.01571
50.9329	0.99171	0.0092	52.3613	0.99811	0.01531
51.1199	0.99163	0.00881	52.5554	0.99809	0.01492
51.3196	0.99153	0.00844	52.7498	0.99808	0.01452
51.5122	0.99145	0.00805	52.9391	0.99806	0.01412
51.7056	0.99137	0.00767	53.123	0.99804	0.01373
51.9007	0.99128	0.0073	53.3145	0.99803	0.01332
52.0916	0.9912	0.00693	53.5069	0.99803	0.01292
52.2841	0.99112	0.00655	53.6954	0.99801	0.01252
52.4771	0.99104	0.00617	53.8899	0.99801	0.01213
52.6626	0.99096	0.0058	54.0776	0.998	0.01173
52.8562	0.99087	0.00543	54.2622	0.998	0.01134
53.0458	0.99079	0.00506	54.4593	0.99799	0.01095
53.2336	0.99071	0.00468	54.6452	0.99798	0.01056
53.4239	0.99062	0.00432	54.8405	0.99798	0.01017
53.6138	0.99054	0.00395	55.0249	0.99797	0.00979
53.8094	0.99044	0.00359	55.2166	0.99796	0.00942
53.9946	0.99035	0.00322	55.4028	0.99794	0.00904
54.1858	0.99027	0.00287	55.588	0.99792	0.00867
54.3711	0.99017	0.00252	55.7688	0.9979	0.0083
54.5621	0.99008	0.00217	55.9583	0.99788	0.00794
54.7486	0.98999	0.00181	56.1429	0.99785	0.00757
54.9344	0.98989	0.00145	56.3329	0.99784	0.00721
55.1216	0.9898	0.00109	56.5211	0.99782	0.00685
55.3024	0.98971	0.000738824	56.7076	0.9978	0.00649
55.4925	0.98962	0.000387944	56.891	0.9978	0.00612
55.6797	0.98953	4.21182e-05	57.0731	0.99779	0.00576
55.8634	0.98943	-0.000302171	57.2578	0.99778	0.0054
56.0491	0.98933	-0.000649457	57.4452	0.99777	0.00504
56.2301	0.98924	-0.001	57.6304	0.99775	0.00468
56.4139	0.98915	-0.00134	57.813	0.99773	0.00432
56.6003	0.98906	-0.00168	57.9972	0.99772	0.00397
56.7847	0.98896	-0.00201	58.1784	0.9977	0.0036
56.9664	0.98886	-0.00234	58.3639	0.99769	0.00325
57.1555	0.98876	-0.00267	58.546	0.99768	0.0029
57.3352	0.98865	-0.003	58.7256	0.99766	0.00255
57.5189	0.98855	-0.00333	58.907	0.99764	0.00221
57.701	0.98846	-0.00367	59.0857	0.99764	0.00187
57.8776	0.98836	-0.00401	59.2688	0.99763	0.00154
58.0593	0.98828	-0.00433	59.4496	0.99762	0.00122
58.2408	0.98818	-0.00466	59.6311	0.99762	0.000878358
58.4202	0.98807	-0.00499	59.8127	0.99761	0.000540185
58.6029	0.98798	-0.00531	59.9898	0.9976	0.000212708
58.7851	0.98788	-0.00564	60.1712	0.99759	-0.000113861
58.9636	0.98779	-0.00597	60.3508	0.99757	-0.000431407
59.1433	0.9877	-0.00629	60.5322	0.99756	-0.000757708
59.322	0.9876	-0.00661	60.7125	0.99755	-0.00108
59.5031	0.98751	-0.00693	60.893	0.99753	-0.00142
59.6804	0.98741	-0.00725	61.0697	0.99751	-0.00175
59.8584	0.9873	-0.00757	61.2438	0.99749	-0.00209
60.0344	0.9872	-0.00788	61.4202	0.99747	-0.00241
60.2108	0.98709	-0.0082	61.6036	0.99745	-0.00273
60.3905	0.98699	-0.00852	61.775	0.99744	-0.00305
60.5667	0.98688	-0.00882	61.9544	0.99743	-0.00337
60.7431	0.98678	-0.00913	62.128	0.99742	-0.00369
60.9177	0.98667	-0.00943	62.3074	0.99741	-0.00401
61.0933	0.98657	-0.00974	62.482	0.99739	-0.00432
61.2725	0.98646	-0.01005	62.6582	0.99739	-0.00463
61.4441	0.98635	-0.01035	62.8313	0.99738	-0.00493
61.6181	0.98624	-0.01066	63.0053	0.99737	-0.00523
61.7959	0.98613	-0.01097	63.1814	0.99736	-0.00553
61.9682	0.98602	-0.01127	63.3529	0.99735	-0.00583
62.14	0.98591	-0.01156	63.536	0.99733	-0.00614
62.3118	0.98581	-0.01186	63.7099	0.99731	-0.00643
62.4903	0.9857	-0.01216	63.8818	0.99728	-0.00673
62.6553	0.9856	-0.01246	64.0551	0.99726	-0.00703
62.8331	0.98549	-0.01276	64.23	0.99724	-0.00733
63.0059	0.98538	-0.01306	64.4013	0.99723	-0.00762
63.1805	0.98527	-0.01335	64.5708	0.99721	-0.0079
63.3501	0.98516	-0.01364	64.7383	0.9972	-0.00819
63.5196	0.98506	-0.01393	64.919	0.9972	-0.00848
63.6892	0.98496	-0.01422	65.0908	0.99718	-0.00877
63.862	0.98486	-0.01452	65.2615	0.99717	-0.00905
64.0347	0.98476	-0.01481	65.432	0.99716	-0.00934
64.2032	0.98465	-0.0151	65.6005	0.99716	-0.00962
64.3734	0.98454	-0.01538	65.7687	0.99716	-0.0099
64.5436	0.98444	-0.01566	65.9344	0.99714	-0.01018
64.7103	0.98434	-0.01594	66.1115	0.99712	-0.01047
64.8788	0.98423	-0.01622	66.284	0.99711	-0.01075
65.0458	0.98412	-0.0165	66.4475	0.9971	-0.01104
65.2161	0.98401	-0.01677	66.6194	0.99708	-0.01132
65.3855	0.9839	-0.01705	66.7867	0.99708	-0.0116
65.5524	0.98379	-0.01732	66.9538	0.99709	-0.01188
65.7208	0.98368	-0.0176	67.1275	0.99708	-0.01217
65.8899	0.98357	-0.01788	67.2938	0.99706	-0.01244
66.0548	0.98345	-0.01815	67.4636	0.99704	-0.01271
66.221	0.98333	-0.01843	67.6275	0.99703	-0.01298
66.3865	0.98322	-0.01872	67.8007	0.99702	-0.01324
66.5515	0.98311	-0.019	67.9626	0.99701	-0.01351
66.7224	0.983	-0.01928	68.1327	0.997	-0.01377
66.8854	0.98289	-0.01956	68.2955	0.99699	-0.01404
67.0491	0.98277	-0.01982	68.4642	0.99697	-0.0143
67.2181	0.98265	-0.02009	68.6283	0.99696	-0.01457
67.3825	0.98254	-0.02037	68.7917	0.99694	-0.01482
67.5454	0.98242	-0.02063	68.9557	0.99692	-0.01509
67.7113	0.98232	-0.0209	69.1207	0.99691	-0.01535
67.8746	0.9822	-0.02116	69.2886	0.99691	-0.01562
68.0349	0.98208	-0.02143	69.4495	0.99689	-0.01588
68.1976	0.98196	-0.0217	69.6185	0.99687	-0.01614
68.3661	0.98184	-0.02196	69.781	0.99685	-0.0164
68.5265	0.98172	-0.02223	69.9461	0.99683	-0.01666
68.6933	0.98161	-0.0225	70.1068	0.99681	-0.01693
68.8551	0.98149	-0.02277	70.27	0.99679	-0.01719
69.018	0.98138	-0.02303	70.4381	0.99677	-0.01744
69.1819	0.98126	-0.02329	70.5988	0.99675	-0.0177
69.3411	0.98114	-0.02355	70.7658	0.99674	-0.01795
69.5068	0.98102	-0.02382	70.9228	0.99673	-0.0182
69.6682	0.98091	-0.02407	71.0853	0.99673	-0.01844
69.8305	0.98079	-0.02432	71.2445	0.99672	-0.0187
69.9873	0.98067	-0.02458	71.4069	0.99672	-0.01895
70.148	0.98055	-0.02484	71.5692	0.99671	-0.01921
70.3091	0.98043	-0.02509	71.7313	0.9967	-0.01943
70.4715	0.98031	-0.02535	71.8934	0.9967	-0.01967
70.6351	0.98019	-0.0256	72.0568	0.99669	-0.01991
70.7936	0.98007	-0.02586	72.2169	0.99669	-0.02015
70.9506	0.97995	-0.02612	72.3765	0.99668	-0.0204
71.1085	0.97984	-0.02638	72.5383	0.99666	-0.02065
71.2703	0.97972	-0.02663	72.7008	0.99666	-0.0209
71.4342	0.97961	-0.02689	72.8614	0.99664	-0.02114
71.5941	0.97949	-0.02714	73.0218	0.99663	-0.02138
71.7532	0.97938	-0.02739	73.1816	0.99662	-0.0216
71.9093	0.97926	-0.02765	73.341	0.99659	-0.02184
72.0682	0.97915	-0.02789	73.4997	0.99657	-0.02209
72.2285	0.97902	-0.02814	73.6615	0.99655	-0.02233
72.3858	0.9789	-0.02838	73.8225	0.99654	-0.02257
72.5473	0.97878	-0.02862	73.9785	0.99652	-0.0228
72.7019	0.97864	-0.02887	74.1398	0.99652	-0.02303
72.86	0.97852	-0.02911	74.3004	0.9965	-0.02325
73.0189	0.97839	-0.02935	74.4602	0.9965	-0.02348
73.176	0.97827	-0.0296	74.6168	0.99649	-0.02371
73.3335	0.97815	-0.02985	74.7708	0.99649	-0.02395
73.4919	0.97803	-0.03009	74.9342	0.99649	-0.02419
73.65	0.9779	-0.03034	75.0913	0.99648	-0.02442
73.8102	0.97778	-0.03059	75.2454	0.99648	-0.02465
73.9677	0.97768	-0.03083	75.4096	0.99648	-0.02488
74.125	0.97756	-0.03107	75.568	0.99647	-0.02511
74.2817	0.97745	-0.03131	75.7232	0.99646	-0.02534
74.4393	0.97733	-0.03155	75.8879	0.99644	-0.02558
74.5963	0.97722	-0.03178	76.0429	0.99641	-0.02581
74.7516	0.9771	-0.03202	76.2001	0.99638	-0.02604
74.9074	0.97698	-0.03225	76.3559	0.99637	-0.02627
75.0639	0.97686	-0.03248	76.5197	0.99634	-0.0265
75.2199	0.97674	-0.03272	76.6752	0.99633	-0.02673
75.3775	0.97661	-0.03296	76.8323	0.99631	-0.02696
75.5332	0.97648	-0.0332	76.9902	0.99629	-0.02718
75.6899	0.97635	-0.03344	77.1495	0.99628	-0.02741
75.8409	0.97623	-0.03368	77.3038	0.99627	-0.02763
75.9995	0.9761	-0.03393	77.4629	0.99628	-0.02785
76.1604	0.97597	-0.03418	77.6172	0.99628	-0.02807
76.3142	0.97584	-0.03441	77.7719	0.99628	-0.02828
76.4753	0.97571	-0.03464	77.9274	0.99627	-0.02849
76.6287	0.97559	-0.03488	78.0833	0.99627	-0.02871
76.7846	0.97547	-0.03513	78.2407	0.99626	-0.02892
76.942	0.97535	-0.03536	78.3968	0.99626	-0.02913
77.0981	0.97522	-0.03559	78.556	0.99625	-0.02935
77.2552	0.9751	-0.03583	78.7107	0.99623	-0.02957
77.4127	0.97497	-0.03606	78.8687	0.99621	-0.02978
77.5672	0.97485	-0.03629	79.0251	0.99619	-0.03
77.721	0.97473	-0.03651	79.1837	0.99618	-0.03022
77.8751	0.97461	-0.03674	79.3406	0.99617	-0.03044
78.0287	0.97449	-0.03697	79.4928	0.99616	-0.03065
78.182	0.97437	-0.0372	79.6495	0.99616	-0.03086
78.3362	0.97424	-0.03742	79.8083	0.99613	-0.03106
78.4935	0.97412	-0.03763	79.9606	0.99612	-0.03127
78.6504	0.974	-0.03785	80.1179	0.99611	-0.03149
78.8022	0.97389	-0.03807	80.2719	0.9961	-0.03171
78.9572	0.97377	-0.0383	80.4275	0.99608	-0.03192
79.1121	0.97364	-0.03852	80.5842	0.99608	-0.03214
79.2648	0.97352	-0.03874	80.739	0.99606	-0.03234
79.4183	0.9734	-0.03896	80.8951	0.99605	-0.03255
79.5813	0.97328	-0.0392	81.0506	0.99603	-0.03275
79.7346	0.97316	-0.03942	81.2065	0.99602	-0.03297
79.8915	0.97303	-0.03964	81.3658	0.99601	-0.03318
80.0455	0.9729	-0.03987	81.5227	0.996	-0.03339
80.2005	0.97277	-0.04011	81.6772	0.99599	-0.0336
80.3544	0.97264	-0.04034	81.8274	0.99599	-0.03381
80.5141	0.97251	-0.04056	81.9855	0.99598	-0.03401
80.6622	0.97239	-0.0408	82.1431	0.99595	-0.03422
80.8188	0.97226	-0.04103	82.3008	0.99595	-0.03443
80.9753	0.97213	-0.04125	82.4536	0.99594	-0.03465
81.1306	0.972	-0.04147	82.611	0.99593	-0.03487
81.2842	0.97187	-0.04169	82.7671	0.99592	-0.03508
81.4355	0.97173	-0.04191	82.9228	0.9959	-0.03528
81.5952	0.9716	-0.04212	83.0746	0.99589	-0.03549
81.7498	0.97147	-0.04233	83.231	0.99588	-0.03569
81.9047	0.97134	-0.04254	83.3859	0.99587	-0.03589
82.0635	0.97121	-0.04276	83.5426	0.99586	-0.0361
82.2135	0.97108	-0.04297	83.6987	0.99584	-0.0363
82.3692	0.97095	-0.04318	83.8516	0.99582	-0.0365
82.5243	0.97082	-0.04339	84.0094	0.99581	-0.0367
82.6767	0.97069	-0.0436	84.163	0.9958	-0.03689
82.8309	0.97057	-0.04381	84.315	0.99579	-0.03709
82.9896	0.97046	-0.04402	84.4751	0.99578	-0.03729
83.147	0.97034	-0.04423	84.6328	0.99577	-0.03749
83.3026	0.97022	-0.04445	84.7885	0.99577	-0.03769
83.4565	0.97009	-0.04466	84.9427	0.99575	-0.03789
83.6121	0.96997	-0.04487	85.1004	0.99573	-0.03809
83.7642	0.96985	-0.04508	85.256	0.99572	-0.0383
83.9218	0.96972	-0.04528	85.4111	0.99571	-0.0385
84.077	0.9696	-0.0455	85.5683	0.99569	-0.03869
84.2332	0.96948	-0.0457	85.7231	0.99567	-0.03888
84.3885	0.96934	-0.04592	85.8759	0.99565	-0.03908
84.5431	0.96921	-0.04613	86.0286	0.99564	-0.03928
84.7016	0.96907	-0.04634	86.1858	0.99563	-0.03946
84.8542	0.96894	-0.04655	86.3402	0.99562	-0.03965
85.0079	0.96881	-0.04676	86.4954	0.99562	-0.03983
85.1667	0.96867	-0.04698	86.6523	0.99562	-0.04003
85.3243	0.96854	-0.04719	86.8083	0.99562	-0.04022
85.4788	0.96841	-0.04741	86.9648	0.99562	-0.04041
85.6386	0.96827	-0.04761	87.1205	0.99561	-0.04061
85.7924	0.96814	-0.04782	87.2781	0.99561	-0.04081
85.949	0.96803	-0.04802	87.4289	0.9956	-0.04101
86.1074	0.9679	-0.04822	87.5886	0.9956	-0.0412
86.2584	0.96778	-0.04842	87.7432	0.99558	-0.04139
86.413	0.96765	-0.04862	87.9019	0.99558	-0.04159
86.5751	0.96753	-0.04882	88.0559	0.99557	-0.04179
86.7289	0.96741	-0.04902	88.216	0.99555	-0.04199
86.8873	0.9673	-0.04923	88.3684	0.99553	-0.04219
87.0453	0.96719	-0.04943	88.529	0.99552	-0.04239
87.2021	0.96707	-0.04963	88.6834	0.99552	-0.04258
87.3596	0.96694	-0.04984	88.8416	0.99552	-0.04277
87.5171	0.96681	-0.05004	88.998	0.99552	-0.04296
87.6759	0.96668	-0.05025	89.1559	0.9955	-0.04315
87.8312	0.96656	-0.05046	89.3099	0.99548	-0.04335
87.9913	0.96643	-0.05066	89.471	0.99547	-0.04354
88.147	0.9663	-0.05087	89.6258	0.99544	-0.04372
88.3013	0.96617	-0.05107	89.7873	0.99544	-0.0439
88.4616	0.96603	-0.05126	89.9412	0.99544	-0.04408
88.6142	0.96589	-0.05146	90.0991	0.99543	-0.04426
88.7738	0.96576	-0.05166	90.2569	0.99541	-0.04444
88.9302	0.96563	-0.05185	90.4157	0.9954	-0.04463
89.0873	0.9655	-0.05205	90.5729	0.99539	-0.04481
89.2456	0.96537	-0.05225	90.7285	0.99538	-0.04501
89.3987	0.96524	-0.05245	90.8889	0.99538	-0.0452
89.5604	0.96512	-0.05265	91.0447	0.99537	-0.04539
89.7207	0.965	-0.05284	91.2005	0.99536	-0.04559
89.8814	0.96487	-0.05304	91.3588	0.99535	-0.04578
90.0405	0.96475	-0.05324	91.5155	0.99534	-0.04596
90.2003	0.96462	-0.05344	91.6735	0.99533	-0.04615
90.356	0.96449	-0.05363	91.8333	0.99531	-0.04635
90.5195	0.96437	-0.05382	91.9886	0.9953	-0.04655
90.6741	0.96424	-0.05403	92.145	0.99529	-0.04673
90.8328	0.96411	-0.05422	92.3034	0.99528	-0.04691
90.9913	0.96398	-0.05441	92.4596	0.99528	-0.04709
91.1523	0.96384	-0.0546	92.6185	0.99527	-0.04727
91.31	0.96371	-0.05481	92.7743	0.99526	-0.04745
91.4714	0.96358	-0.05501	92.9366	0.99524	-0.04765
91.6302	0.96345	-0.0552	93.0925	0.99522	-0.04785
91.7896	0.96332	-0.05541	93.254	0.9952	-0.04803
91.9491	0.96318	-0.0556	93.4127	0.99519	-0.04821
92.1109	0.96306	-0.05581	93.5709	0.99518	-0.04839
92.266	0.96294	-0.056	93.729	0.99517	-0.04857
92.4289	0.96281	-0.0562	93.8889	0.99515	-0.04876
92.5897	0.96269	-0.05639	94.0457	0.99514	-0.04895
92.7478	0.96256	-0.05657	94.2048	0.99512	-0.04913
92.9097	0.96244	-0.05676	94.3656	0.99511	-0.0493
93.0697	0.96231	-0.05694	94.5234	0.99509	-0.04947
93.2295	0.96219	-0.05714	94.6778	0.99507	-0.04964
93.3912	0.96206	-0.05731	94.8418	0.99507	-0.04982
93.5501	0.96194	-0.0575	95.0033	0.99506	-0.05001
93.7127	0.96181	-0.05769	95.1571	0.99506	-0.05018
93.8741	0.96168	-0.05788	95.3166	0.99505	-0.05037
94.0397	0.96154	-0.05808	95.4797	0.99505	-0.05055
94.2012	0.96141	-0.05827	95.638	0.99504	-0.05072
94.3588	0.96128	-0.05846	95.8013	0.99505	-0.0509
94.5203	0.96115	-0.05865	95.9598	0.99505	-0.05109
94.6819	0.96102	-0.05884	96.119	0.99504	-0.05128
94.8423	0.96088	-0.05904	96.2763	0.99504	-0.05147
95.0031	0.96075	-0.05924	96.4357	0.99502	-0.05165
95.1677	0.96062	-0.05943	96.5981	0.99502	-0.05184
95.3311	0.96049	-0.05962	96.7571	0.995	-0.05203
95.4889	0.96036	-0.05981	96.9125	0.99498	-0.05221
95.6543	0.96023	-0.05999	97.0752	0.99496	-0.0524
95.8162	0.96011	-0.06018	97.2382	0.99494	-0.05258
95.9786	0.95998	-0.06037	97.3994	0.99491	-0.05276
96.1403	0.95986	-0.06056	97.5552	0.9949	-0.05294
96.3036	0.95974	-0.06075	97.7179	0.99489	-0.05312
96.4686	0.95961	-0.06093	97.8777	0.99487	-0.05329
96.6318	0.95949	-0.06112	98.037	0.99485	-0.05346
96.7954	0.95938	-0.0613	98.2013	0.99484	-0.05363
96.9573	0.95924	-0.06148	98.3557	0.99484	-0.0538
97.1185	0.95911	-0.06167	98.5183	0.99485	-0.05397
97.2862	0.95899	-0.06186	98.6794	0.99485	-0.05414
97.4471	0.95886	-0.06205	98.8372	0.99484	-0.05432
97.6143	0.95873	-0.06224	99.0026	0.99484	-0.05449
97.7809	0.95859	-0.06242	99.162	0.99483	-0.05467
97.9442	0.95846	-0.06261	99.3205	0.99481	-0.05485
98.1078	0.95833	-0.06279	99.4837	0.99482	-0.05502
98.2716	0.95819	-0.06297	99.6441	0.99482	-0.05519
98.4291	0.95806	-0.06315	99.8016	0.99481	-0.05537
98.6032	0.95795	-0.06334	99.9669	0.99478	-0.05555
98.7659	0.95782	-0.06352	100.126	0.99476	-0.05573
98.929	0.95768	-0.0637	100.29	0.99475	-0.0559
99.095	0.95756	-0.06387	100.452	0.99474	-0.05608
99.2586	0.95742	-0.06404	100.614	0.99473	-0.05625
99.4254	0.9573	-0.06422	100.774	0.99473	-0.05641
99.5898	0.95717	-0.0644	100.938	0.99473	-0.05658
99.7499	0.95704	-0.06459	101.102	0.99472	-0.05675
99.9175	0.95691	-0.06476	101.263	0.99472	-0.05693
100.087	0.95678	-0.06495	101.422	0.9947	-0.05711
100.252	0.95665	-0.06513	101.589	0.9947	-0.05728
100.418	0.95652	-0.06531	101.745	0.99468	-0.05746
100.58	0.95639	-0.06549	101.909	0.99466	-0.05764
100.748	0.95627	-0.06568	102.071	0.99466	-0.0578
100.907	0.95614	-0.06586	102.233	0.99465	-0.05797
101.075	0.95601	-0.06604	102.399	0.99464	-0.05816
101.245	0.95587	-0.06622	102.559	0.99463	-0.05834
101.408	0.95574	-0.06639	102.72	0.99461	-0.05851
101.576	0.95561	-0.06656	102.889	0.99459	-0.05867
101.74	0.95547	-0.06674	103.051	0.99458	-0.05884
101.909	0.95534	-0.06692	103.212	0.99458	-0.05902
102.074	0.9552	-0.06709	103.377	0.99456	-0.05918
102.242	0.95507	-0.06727	103.539	0.99454	-0.05934
102.408	0.95494	-0.06744	103.702	0.99452	-0.05952
102.58	0.95482	-0.06761	103.864	0.99451	-0.0597
102.744	0.9547	-0.06777	104.027	0.9945	-0.05987
102.909	0.95458	-0.06795	104.191	0.9945	-0.06003
103.078	0.95445	-0.06812	104.355	0.99449	-0.0602
103.245	0.95433	-0.06829	104.519	0.99448	-0.06037
103.412	0.9542	-0.06846	104.681	0.99448	-0.06055
103.579	0.95408	-0.06863	104.847	0.99447	-0.06072
103.746	0.95395	-0.06881	105.011	0.99447	-0.06089
103.917	0.95382	-0.06898	105.175	0.99447	-0.06106
104.086	0.95368	-0.06915	105.337	0.99446	-0.06124
104.251	0.95355	-0.06933	105.498	0.99444	-0.0614
104.419	0.95341	-0.0695	105.664	0.99442	-0.06157
104.587	0.95328	-0.06967	105.831	0.99441	-0.06176
104.753	0.95315	-0.06986	105.992	0.99439	-0.06193
104.924	0.953	-0.07003	106.156	0.99439	-0.0621
105.092	0.95286	-0.0702	106.318	0.99438	-0.06226
105.261	0.95273	-0.07036	106.483	0.99437	-0.06244
105.429	0.95261	-0.07053	106.65	0.99436	-0.0626
105.597	0.95249	-0.07069	106.814	0.99434	-0.06277
105.767	0.95237	-0.07086	106.975	0.99434	-0.06295
105.939	0.95225	-0.07103	107.143	0.99434	-0.06311
106.106	0.95212	-0.07119	107.303	0.99433	-0.06327
106.274	0.95199	-0.07136	107.469	0.99433	-0.06342
106.444	0.95187	-0.07152	107.635	0.99432	-0.06358
106.617	0.95175	-0.07168	107.801	0.99431	-0.06374
106.784	0.95163	-0.07185	107.966	0.9943	-0.0639
106.95	0.95151	-0.07201	108.13	0.99428	-0.06405
107.119	0.95137	-0.07219	108.295	0.99428	-0.06422
107.289	0.95124	-0.07236	108.454	0.99427	-0.06437
107.462	0.95111	-0.07252	108.62	0.99426	-0.06453
107.629	0.95098	-0.07269	108.786	0.99425	-0.06469
107.8	0.95085	-0.07285	108.953	0.99423	-0.06486
107.968	0.95073	-0.07302	109.117	0.99421	-0.06503
108.137	0.95061	-0.07319	109.281	0.99419	-0.06519
108.31	0.95048	-0.07336	109.447	0.99418	-0.06537
108.479	0.95035	-0.07352	109.615	0.99417	-0.06553
108.649	0.95022	-0.07369	109.783	0.99417	-0.0657
108.818	0.95009	-0.07385	109.946	0.99416	-0.06587
108.99	0.94997	-0.07402	110.108	0.99415	-0.06603
109.161	0.94983	-0.07418	110.27	0.99414	-0.06619
109.333	0.9497	-0.07434	110.444	0.99413	-0.06635
109.499	0.94957	-0.07449	110.606	0.99411	-0.06652
109.671	0.94944	-0.07465	110.772	0.9941	-0.06667
109.839	0.94931	-0.07482	110.935	0.99409	-0.06683
110.013	0.94919	-0.07498	111.102	0.99408	-0.06699
110.183	0.94906	-0.07514	111.267	0.99406	-0.06715
110.353	0.94894	-0.0753	111.433	0.99404	-0.06731
110.528	0.94881	-0.07545	111.594	0.99404	-0.06748
110.695	0.94869	-0.0756	111.764	0.99404	-0.06764
110.863	0.94856	-0.07576	111.93	0.99403	-0.06781
111.037	0.94844	-0.07592	112.094	0.99403	-0.06797
111.201	0.94831	-0.07607	112.26	0.99404	-0.06812
111.375	0.94819	-0.07622	112.424	0.99404	-0.06829
111.544	0.94805	-0.07637	112.589	0.99405	-0.06845
111.717	0.94792	-0.07653	112.757	0.99404	-0.06861
111.889	0.94779	-0.07668	112.922	0.99403	-0.06877
112.059	0.94767	-0.07684	113.091	0.99402	-0.06893
112.231	0.94753	-0.077	113.255	0.99401	-0.06908
112.4	0.94741	-0.07716	113.421	0.99399	-0.06923
112.569	0.94728	-0.07732	113.587	0.99398	-0.06938
112.742	0.94715	-0.07747	113.751	0.99396	-0.06952
112.909	0.94702	-0.07763	113.914	0.99395	-0.06968
113.085	0.94688	-0.0778	114.081	0.99393	-0.06983
113.256	0.94675	-0.07795	114.252	0.99393	-0.06998
113.43	0.94662	-0.0781	114.419	0.99391	-0.07013
113.597	0.94649	-0.07826	114.583	0.99391	-0.07028
113.768	0.94637	-0.0784	114.752	0.99391	-0.07044
113.939	0.94625	-0.07856	114.916	0.9939	-0.0706
114.112	0.94612	-0.07871	115.082	0.9939	-0.07076
114.284	0.94599	-0.07886	115.25	0.99388	-0.07092
114.459	0.94587	-0.07902	115.415	0.99387	-0.07109
114.626	0.94576	-0.07917	115.582	0.99386	-0.07124
114.799	0.94564	-0.07931	115.753	0.99384	-0.07139
114.971	0.94552	-0.07946	115.917	0.99382	-0.07155
115.144	0.9454	-0.07961	116.085	0.99382	-0.0717
115.308	0.94528	-0.07975	116.248	0.9938	-0.07185
115.484	0.94515	-0.0799	116.418	0.99378	-0.072
115.657	0.94503	-0.08006	116.582	0.99377	-0.07215
115.828	0.9449	-0.08021	116.752	0.99376	-0.0723
116.002	0.94478	-0.08035	116.918	0.99376	-0.07245
116.174	0.94465	-0.08049	117.084	0.99375	-0.07261
116.345	0.94453	-0.08063	117.247	0.99375	-0.07276
116.516	0.9444	-0.08078	117.412	0.99374	-0.07291
116.686	0.94428	-0.08093	117.582	0.99374	-0.07307
116.862	0.94415	-0.08107	117.75	0.99374	-0.07322
117.031	0.94401	-0.08121	117.917	0.99374	-0.07338
117.203	0.94388	-0.08134	118.085	0.99373	-0.07353
117.376	0.94375	-0.08147	118.251	0.99373	-0.07367
117.547	0.94362	-0.08161	118.42	0.99372	-0.07382
117.72	0.94349	-0.08175	118.587	0.9937	-0.07396
117.896	0.94335	-0.08189	118.752	0.99369	-0.0741
118.064	0.94322	-0.08204	118.922	0.99368	-0.07425
118.232	0.9431	-0.08218	119.085	0.99368	-0.0744
118.41	0.94296	-0.08232	119.253	0.99367	-0.07454
118.583	0.94283	-0.08247	119.421	0.99365	-0.07469
118.751	0.9427	-0.08262	119.585	0.99365	-0.07483
118.923	0.94257	-0.08277	119.75	0.99363	-0.07498
119.096	0.94245	-0.08291	119.921	0.99362	-0.07513
119.269	0.94233	-0.08305	120.086	0.9936	-0.07528
119.441	0.9422	-0.08319	120.255	0.99359	-0.07542
119.609	0.94207	-0.08333	120.42	0.99359	-0.07557
119.78	0.94194	-0.08346	120.588	0.99358	-0.07572
119.954	0.9418	-0.08359	120.754	0.99356	-0.07585
120.127	0.94168	-0.08373	120.921	0.99355	-0.07599
120.298	0.94155	-0.08386	121.087	0.99354	-0.07614
120.469	0.94142	-0.08398	121.258	0.99353	-0.07629
120.641	0.9413	-0.08412	121.423	0.99352	-0.07643
120.813	0.94117	-0.08424	121.591	0.99351	-0.07657
120.987	0.94105	-0.08437	121.761	0.9935	-0.07671
121.154	0.94093	-0.0845	121.923	0.9935	-0.07684
121.328	0.94081	-0.08463	122.093	0.99349	-0.07698
121.5	0.94069	-0.08477	122.262	0.99349	-0.07712
121.674	0.94057	-0.0849	122.424	0.9935	-0.07726
121.843	0.94045	-0.08503	122.59	0.99349	-0.07739
122.017	0.94033	-0.08517	122.756	0.99349	-0.07753
122.189	0.94022	-0.0853	122.925	0.99349	-0.07766
122.363	0.94011	-0.08543	123.095	0.9935	-0.07779
122.533	0.94	-0.08557	123.259	0.9935	-0.07793
122.705	0.93988	-0.0857	123.426	0.9935	-0.07807
122.873	0.93976	-0.08584	123.592	0.99351	-0.07821
123.047	0.93964	-0.08596	123.757	0.9935	-0.07835
123.218	0.93952	-0.08609	123.923	0.99349	-0.07849
123.388	0.9394	-0.08622	124.095	0.99348	-0.07863
123.564	0.93929	-0.08635	124.265	0.99346	-0.07876
123.735	0.93916	-0.08648	124.43	0.99344	-0.07889
123.909	0.93903	-0.08661	124.595	0.99342	-0.07902
124.079	0.93889	-0.08674	124.765	0.9934	-0.07916
124.25	0.93876	-0.08687	124.932	0.99338	-0.07929
124.418	0.93864	-0.08698	125.099	0.99335	-0.07942
124.591	0.93852	-0.0871	125.269	0.99333	-0.07956
124.762	0.9384	-0.08722	125.43	0.99332	-0.07968
124.934	0.93828	-0.08734	125.598	0.99331	-0.07981
125.106	0.93817	-0.08746	125.766	0.9933	-0.07995
125.278	0.93805	-0.08758	125.931	0.99329	-0.08008
125.447	0.93793	-0.08769	126.099	0.99328	-0.08022
125.618	0.93782	-0.0878	126.265	0.99328	-0.08036
125.789	0.9377	-0.08791	126.435	0.99328	-0.08049
125.963	0.93757	-0.08803	126.6	0.99328	-0.08063
126.135	0.93745	-0.08814	126.765	0.99328	-0.08075
126.303	0.93732	-0.08825	126.934	0.99327	-0.08087
126.473	0.9372	-0.08838	127.1	0.99327	-0.081
126.642	0.93708	-0.08849	127.268	0.99327	-0.08113
126.815	0.93696	-0.08861	127.433	0.99328	-0.08125
126.989	0.93684	-0.08872	127.598	0.99328	-0.08137
127.161	0.93673	-0.08884	127.766	0.99327	-0.08149
127.329	0.93661	-0.08896	127.93	0.99325	-0.08161
127.497	0.9365	-0.08908	128.099	0.99323	-0.08172
127.672	0.93639	-0.08919	128.269	0.99323	-0.08183
127.841	0.93627	-0.0893	128.436	0.99322	-0.08196
128.012	0.93616	-0.08941	128.599	0.99322	-0.08208
128.181	0.93604	-0.08952	128.766	0.9932	-0.0822
128.354	0.93592	-0.08963	128.935	0.99319	-0.08232
128.525	0.9358	-0.08975	129.103	0.99317	-0.08244
128.695	0.93569	-0.08985	129.266	0.99316	-0.08256
128.866	0.93557	-0.08997	129.437	0.99315	-0.08268
129.036	0.93545	-0.09009	129.602	0.99314	-0.08281
129.209	0.93534	-0.0902	129.766	0.99314	-0.08293
129.378	0.93522	-0.09032	129.934	0.99314	-0.08306
129.549	0.93511	-0.09043	130.099	0.99314	-0.08318
129.722	0.93499	-0.09054	130.267	0.99314	-0.08328
129.895	0.93488	-0.09064	130.434	0.99313	-0.0834
130.065	0.93475	-0.09075	130.6	0.99313	-0.08352
130.234	0.93463	-0.09085	130.768	0.99312	-0.08364
130.403	0.93452	-0.09095	130.932	0.9931	-0.08376
130.575	0.9344	-0.09104	131.097	0.99308	-0.08388
130.746	0.93429	-0.09113	131.262	0.99307	-0.08399
130.915	0.93416	-0.09122	131.429	0.99305	-0.0841
131.084	0.93405	-0.09133	131.598	0.99303	-0.08421
131.256	0.93393	-0.09143	131.765	0.99301	-0.08433
131.424	0.93382	-0.09154	131.93	0.99299	-0.08445
131.594	0.93371	-0.09164	132.094	0.99298	-0.08457
131.762	0.9336	-0.09174	132.263	0.99297	-0.08469
131.932	0.93349	-0.09183	132.429	0.99297	-0.0848
132.107	0.93337	-0.09193	132.594	0.99297	-0.08491
132.275	0.93326	-0.09203	132.761	0.99298	-0.08503
132.445	0.93314	-0.09213	132.929	0.99298	-0.08514
132.612	0.93304	-0.09223	133.092	0.99297	-0.08526
132.783	0.93292	-0.09232	133.261	0.99297	-0.08538
132.958	0.93281	-0.09241	133.429	0.99297	-0.08549
133.124	0.9327	-0.0925	133.595	0.99296	-0.0856
133.299	0.93259	-0.09259	133.762	0.99295	-0.08571
133.467	0.93248	-0.09268	133.927	0.99295	-0.08582
133.635	0.93238	-0.09277	134.09	0.99294	-0.08592
133.804	0.93227	-0.09287	134.26	0.99291	-0.08602
133.974	0.93217	-0.09297	134.427	0.9929	-0.08613
134.147	0.93207	-0.09307	134.593	0.99289	-0.08624
134.311	0.93195	-0.09315	134.76	0.99289	-0.08634
134.482	0.93184	-0.09324	134.923	0.99288	-0.08645
134.648	0.93174	-0.09333	135.092	0.99286	-0.08657
134.818	0.93163	-0.09343	135.257	0.99284	-0.08668
134.991	0.93152	-0.09351	135.423	0.99284	-0.08678
135.159	0.93141	-0.0936	135.593	0.99284	-0.08689
135.332	0.9313	-0.0937	135.758	0.99284	-0.08699
135.501	0.93119	-0.09378	135.924	0.99285	-0.08709
135.671	0.93108	-0.09386	136.089	0.99285	-0.0872
135.837	0.93097	-0.09395	136.255	0.99284	-0.08731
136.007	0.93086	-0.09403	136.418	0.99283	-0.08742
136.176	0.93074	-0.09412	136.591	0.99283	-0.08751
136.348	0.93063	-0.09419	136.755	0.99281	-0.08761
136.515	0.93051	-0.09426	136.923	0.99281	-0.0877
136.684	0.93039	-0.09433	137.09	0.99279	-0.08779
136.854	0.93028	-0.09441	137.254	0.99277	-0.08789
137.022	0.93018	-0.09447	137.423	0.99275	-0.08801
137.197	0.93008	-0.09455	137.585	0.99273	-0.0881
137.362	0.92997	-0.09462	137.748	0.99271	-0.08819
137.528	0.92987	-0.09469	137.915	0.9927	-0.08828
137.699	0.92978	-0.09477	138.089	0.9927	-0.08837
137.865	0.92969	-0.09484	138.25	0.99269	-0.08848
138.034	0.92958	-0.09492	138.414	0.9927	-0.08857
138.202	0.92948	-0.095	138.581	0.9927	-0.08868
138.373	0.92939	-0.09508	138.749	0.99271	-0.08879
138.544	0.92928	-0.09515	138.916	0.9927	-0.08888
138.71	0.92917	-0.09523	139.079	0.99269	-0.08897
138.878	0.92907	-0.0953	139.246	0.99269	-0.08908
139.048	0.92895	-0.09538	139.413	0.99269	-0.08918
139.217	0.92884	-0.09545	139.579	0.99268	-0.08928
139.386	0.92873	-0.09552	139.744	0.99268	-0.08938
139.548	0.92863	-0.09559	139.911	0.99267	-0.08947
139.719	0.92853	-0.09567	140.075	0.99265	-0.08956
139.89	0.92843	-0.09573	140.242	0.99264	-0.08965
140.057	0.92833	-0.0958	140.41	0.99262	-0.08975
140.224	0.92823	-0.09588	140.571	0.99261	-0.08985
140.394	0.92813	-0.09595	140.738	0.9926	-0.08994
140.564	0.92804	-0.09601	140.902	0.99258	-0.09003
140.731	0.92794	-0.09608	141.075	0.99257	-0.09012
140.904	0.92784	-0.09615	141.236	0.99256	-0.09021
141.07	0.92774	-0.09622	141.404	0.99255	-0.09031
141.238	0.92763	-0.09628	141.568	0.99254	-0.0904
141.407	0.92753	-0.09635	141.731	0.99252	-0.0905
141.577	0.92744	-0.09642	141.902	0.99252	-0.09058
141.746	0.92735	-0.09647	142.064	0.99252	-0.09067
141.912	0.92724	-0.09654	142.232	0.99252	-0.09075
142.078	0.92715	-0.09661	142.401	0.99252	-0.09085
142.246	0.92705	-0.09667	142.565	0.99251	-0.09093
142.414	0.92696	-0.09674	142.733	0.9925	-0.09102
142.584	0.92686	-0.0968	142.897	0.99249	-0.09111
142.752	0.92676	-0.09686	143.059	0.99249	-0.09118
142.918	0.92667	-0.09692	143.225	0.99248	-0.09126
143.085	0.92657	-0.09697	143.393	0.99247	-0.09134
143.25	0.92647	-0.09703	143.562	0.99246	-0.09141
143.421	0.92636	-0.09709	143.724	0.99245	-0.0915
143.586	0.92626	-0.09715	143.889	0.99244	-0.09158
143.758	0.92616	-0.0972	144.059	0.99243	-0.09166
143.923	0.92607	-0.09726	144.221	0.99243	-0.09174
144.097	0.92597	-0.09731	144.389	0.99243	-0.09183
144.259	0.92588	-0.09737	144.552	0.99242	-0.09191
144.429	0.92579	-0.09744	144.718	0.99242	-0.092
144.594	0.9257	-0.09749	144.884	0.99241	-0.09209
144.765	0.92562	-0.09755	145.049	0.99242	-0.09217
144.932	0.92553	-0.0976	145.216	0.99241	-0.09226
145.1	0.92545	-0.09764	145.38	0.99241	-0.09234
145.267	0.92536	-0.09769	145.55	0.99239	-0.09241
145.434	0.92526	-0.09774	145.715	0.99238	-0.09249
145.604	0.92517	-0.09778	145.878	0.99237	-0.09257
145.768	0.92508	-0.09784	146.048	0.99235	-0.09264
145.937	0.92499	-0.09789	146.213	0.99234	-0.09272
146.105	0.9249	-0.09793	146.378	0.99233	-0.0928
146.271	0.92481	-0.09797	146.543	0.99232	-0.09287
146.438	0.92472	-0.09802	146.709	0.9923	-0.09294
146.606	0.92462	-0.09807	146.876	0.9923	-0.09302
146.772	0.92453	-0.09812	147.041	0.9923	-0.0931
146.942	0.92445	-0.09816	147.208	0.99231	-0.09317
147.105	0.92436	-0.0982	147.373	0.9923	-0.09326
147.278	0.92427	-0.09824	147.537	0.99231	-0.09334
147.443	0.92418	-0.09827	147.704	0.99231	-0.09341
147.607	0.9241	-0.09832	147.871	0.99231	-0.09348
147.774	0.92401	-0.09836	148.038	0.9923	-0.09356
147.945	0.92392	-0.0984	148.202	0.9923	-0.09364
148.112	0.92383	-0.09844	148.369	0.99229	-0.09372
148.28	0.92374	-0.09848	148.536	0.99227	-0.09379
148.444	0.92365	-0.09852	148.699	0.99226	-0.09386
148.61	0.92356	-0.09856	148.864	0.99223	-0.09394
148.778	0.92347	-0.0986	149.03	0.99221	-0.094
148.946	0.92338	-0.09864	149.191	0.9922	-0.09408
149.111	0.92329	-0.09868	149.356	0.99218	-0.09415
149.278	0.92319	-0.09871	149.521	0.99216	-0.09422
149.443	0.9231	-0.09875	149.69	0.99215	-0.09429
149.612	0.923	-0.09879	149.859	0.99214	-0.09436
149.784	0.92291	-0.09883	150.02	0.99213	-0.09442
149.946	0.92282	-0.09886	150.191	0.99213	-0.09449
150.111	0.92274	-0.0989	150.357	0.99214	-0.09455
150.282	0.92266	-0.09894	150.519	0.99214	-0.09461
150.446	0.92257	-0.09897	150.684	0.99213	-0.09468
150.612	0.92249	-0.09901	150.851	0.99213	-0.09474
150.781	0.92241	-0.09904	151.018	0.99213	-0.0948
150.947	0.92233	-0.09908	151.184	0.99213	-0.09487
151.112	0.92225	-0.0991	151.347	0.99213	-0.09494
151.285	0.92218	-0.09913	151.513	0.99212	-0.095
151.45	0.9221	-0.09916	151.678	0.99212	-0.09507
151.614	0.92202	-0.09918	151.844	0.99211	-0.09514
151.779	0.92194	-0.09919	152.004	0.9921	-0.09521
151.951	0.92186	-0.09921	152.177	0.99209	-0.09527
152.113	0.92178	-0.09923	152.338	0.99209	-0.09533
152.281	0.9217	-0.09926	152.506	0.99208	-0.09539
152.45	0.92163	-0.09928	152.675	0.99207	-0.09545
152.615	0.92156	-0.0993	152.84	0.99206	-0.09551
152.781	0.92149	-0.09932	153.002	0.99203	-0.09557
152.946	0.92142	-0.09935	153.17	0.99203	-0.09563
153.115	0.92134	-0.09937	153.334	0.99202	-0.09568
153.284	0.92127	-0.0994	153.499	0.99203	-0.09573
153.447	0.92119	-0.09944	153.667	0.99202	-0.09579
153.615	0.92112	-0.09948	153.828	0.99201	-0.09585
153.782	0.92104	-0.09951	153.995	0.992	-0.09591
153.948	0.92096	-0.09953	154.161	0.99199	-0.09598
154.114	0.92086	-0.09956	154.324	0.99199	-0.09604
154.283	0.92077	-0.09958	154.491	0.99199	-0.0961
154.448	0.92069	-0.09961	154.66	0.99199	-0.09615
154.614	0.92062	-0.09963	154.823	0.99198	-0.09621
154.779	0.92054	-0.09965	154.99	0.99197	-0.09626
154.944	0.92046	-0.09966	155.154	0.99195	-0.09632
155.114	0.92039	-0.09968	155.319	0.99195	-0.09637
155.283	0.92032	-0.0997	155.489	0.99194	-0.09643
155.448	0.92025	-0.09971	155.651	0.99194	-0.09648
155.611	0.92019	-0.09972	155.817	0.99194	-0.09653
155.78	0.92014	-0.09974	155.984	0.99192	-0.09657
155.945	0.92007	-0.09975	156.145	0.9919	-0.0966
156.114	0.91999	-0.09977	156.315	0.99188	-0.09665
156.279	0.91992	-0.09978	156.479	0.99187	-0.09669
156.441	0.91984	-0.09979	156.645	0.99186	-0.09674
156.612	0.91977	-0.09981	156.814	0.99185	-0.0968
156.778	0.9197	-0.09982	156.98	0.99183	-0.09685
156.943	0.91963	-0.09983	157.145	0.99181	-0.09689
157.109	0.91956	-0.09985	157.31	0.9918	-0.09693
157.276	0.91948	-0.09987	157.474	0.99179	-0.09698
157.441	0.91941	-0.09988	157.639	0.99179	-0.09704
157.608	0.91934	-0.09989	157.806	0.9918	-0.0971
157.775	0.91928	-0.0999	157.972	0.99179	-0.09715
157.941	0.91921	-0.09992	158.138	0.99178	-0.0972
158.107	0.91915	-0.09993	158.301	0.99178	-0.09725
158.272	0.91908	-0.09994	158.465	0.99177	-0.0973
158.438	0.91901	-0.09995	158.635	0.99176	-0.09734
158.608	0.91894	-0.09996	158.802	0.99176	-0.09738
158.771	0.91887	-0.09997	158.963	0.99175	-0.09742
158.938	0.9188	-0.09997	159.134	0.99175	-0.09746
159.105	0.91872	-0.09997	159.299	0.99173	-0.0975
159.272	0.91864	-0.09998	159.464	0.99172	-0.09755
159.439	0.91856	-0.09998	159.629	0.99173	-0.09759
159.609	0.9185	-0.09997	159.797	0.99173	-0.09764
159.775	0.91842	-0.09997	159.961	0.99172	-0.09768
159.94	0.91835	-0.09997	160.129	0.99173	-0.09772
160.108	0.91828	-0.09998	160.295	0.99172	-0.09776
160.272	0.91821	-0.09998	160.461	0.99171	-0.09781
160.44	0.91814	-0.09999	160.626	0.99171	-0.09786
160.606	0.91806	-0.09999	160.788	0.99171	-0.0979
160.774	0.91801	-0.1	160.952	0.9917	-0.09795
160.939	0.91795	-0.09999	161.122	0.99169	-0.09798
161.104	0.91789	-0.09999	161.293	0.99167	-0.09802
161.268	0.91784	-0.1	161.456	0.99165	-0.09805
161.436	0.91778	-0.1	161.621	0.99164	-0.0981
161.604	0.91773	-0.1	161.786	0.99162	-0.09814
161.771	0.91767	-0.1	161.951	0.9916	-0.09818
161.938	0.91761	-0.09999	162.119	0.99159	-0.09822
162.104	0.91755	-0.09998	162.285	0.99159	-0.09825
162.273	0.9175	-0.09997	162.449	0.99157	-0.09828
162.434	0.91744	-0.09997	162.615	0.99155	-0.09832
162.605	0.91737	-0.09996	162.782	0.99154	-0.09836
162.771	0.91731	-0.09996	162.946	0.99154	-0.0984
162.935	0.91724	-0.09996	163.112	0.99153	-0.09845
163.1	0.91718	-0.09996	163.277	0.99153	-0.09848
163.267	0.91711	-0.09995	163.444	0.99153	-0.09851
163.432	0.91705	-0.09994	163.609	0.99152	-0.09854
163.599	0.91699	-0.09993	163.773	0.99151	-0.09857
163.772	0.91692	-0.09994	163.943	0.9915	-0.0986
163.934	0.91686	-0.09992	164.108	0.9915	-0.09865
164.104	0.91679	-0.09992	164.273	0.99151	-0.09868
164.268	0.91673	-0.09992	164.438	0.99151	-0.09872
164.436	0.91667	-0.09991	164.605	0.99151	-0.09875
164.601	0.91661	-0.0999	164.771	0.99149	-0.09877
164.767	0.91655	-0.09988	164.932	0.99148	-0.0988
164.933	0.91648	-0.09988	165.099	0.99148	-0.09884
165.097	0.91642	-0.09988	165.268	0.99148	-0.09888
165.269	0.91635	-0.09987	165.435	0.99149	-0.09892
165.434	0.91629	-0.09986	165.6	0.99148	-0.09894
165.599	0.91623	-0.09985	165.764	0.99147	-0.09897
165.766	0.91617	-0.09982	165.935	0.99145	-0.099
165.933	0.91611	-0.09981	166.099	0.99143	-0.09902
166.101	0.91605	-0.0998	166.266	0.99143	-0.09905
166.267	0.916	-0.09979	166.429	0.99142	-0.09907
166.439	0.91594	-0.09978	166.597	0.99142	-0.0991
166.601	0.9159	-0.09976	166.764	0.9914	-0.09912
166.77	0.91585	-0.09974	166.928	0.99139	-0.09914
166.934	0.91581	-0.09972	167.096	0.99137	-0.09916
167.1	0.91575	-0.09971	167.261	0.99136	-0.09919
167.27	0.91571	-0.0997	167.426	0.99135	-0.09921
167.435	0.91566	-0.09969	167.596	0.99135	-0.09923
167.602	0.9156	-0.09967	167.759	0.99134	-0.09926
167.768	0.91554	-0.09965	167.925	0.99134	-0.09927
167.934	0.91548	-0.09964	168.093	0.99133	-0.09929
168.104	0.91543	-0.09963	168.256	0.99132	-0.09931
168.272	0.91536	-0.09962	168.424	0.99131	-0.09933
168.439	0.9153	-0.0996	168.593	0.99131	-0.09935
168.605	0.91525	-0.09958	168.757	0.9913	-0.09937
168.773	0.9152	-0.09956	168.926	0.99129	-0.0994
168.944	0.91514	-0.09955	169.091	0.99128	-0.09942
169.106	0.91509	-0.09952	169.256	0.99127	-0.09944
169.275	0.91504	-0.09951	169.423	0.99126	-0.09945
169.442	0.91499	-0.09949	169.587	0.99125	-0.09947
169.609	0.91494	-0.09947	169.756	0.99123	-0.0995
169.777	0.91489	-0.09944	169.916	0.99122	-0.09952
169.94	0.91484	-0.09941	170.088	0.99121	-0.09953
170.109	0.91479	-0.09939	170.246	0.9912	-0.09954
170.275	0.91473	-0.09936	170.417	0.99119	-0.09956
170.445	0.91467	-0.09933	170.585	0.99117	-0.09959
170.611	0.91462	-0.0993	170.751	0.99117	-0.0996
170.778	0.91456	-0.09927	170.914	0.99116	-0.09962
170.945	0.91451	-0.09924	171.085	0.99116	-0.09963
171.111	0.91446	-0.09921	171.246	0.99115	-0.09965
171.281	0.91439	-0.09917	171.417	0.99116	-0.09967
171.447	0.91434	-0.09914	171.579	0.99116	-0.0997
171.615	0.91428	-0.09911	171.75	0.99115	-0.09971
171.784	0.91422	-0.09909	171.916	0.99114	-0.09973
171.948	0.91417	-0.09907	172.087	0.99113	-0.09974
172.119	0.91413	-0.09905	172.247	0.99113	-0.09974
172.283	0.91408	-0.09903	172.416	0.99112	-0.09975
172.454	0.91404	-0.099	172.584	0.99111	-0.09978
172.623	0.914	-0.09898	172.75	0.9911	-0.09979
172.788	0.91395	-0.09895	172.915	0.9911	-0.0998
172.956	0.91391	-0.09893	173.083	0.9911	-0.09981
173.127	0.91386	-0.09891	173.25	0.99109	-0.09983
173.286	0.91382	-0.09888	173.422	0.99109	-0.09985
173.453	0.91377	-0.09884	173.585	0.99109	-0.09986
173.624	0.91372	-0.09881	173.749	0.99108	-0.09987
173.791	0.91367	-0.09878	173.918	0.99107	-0.09988
173.959	0.91362	-0.09874	174.085	0.99106	-0.09989
174.13	0.91357	-0.0987	174.248	0.99105	-0.09989
174.295	0.91351	-0.09866	174.417	0.99103	-0.0999
174.461	0.91345	-0.09863	174.583	0.99101	-0.09991
174.628	0.91339	-0.09859	174.752	0.99099	-0.09991
174.798	0.91333	-0.09856	174.915	0.99097	-0.09992
174.965	0.91328	-0.09852	175.084	0.99096	-0.09992
175.132	0.91323	-0.0985	175.249	0.99093	-0.09993
175.3	0.91318	-0.09845	175.416	0.99092	-0.09994
175.47	0.91313	-0.09842	175.583	0.9909	-0.09996
175.635	0.91309	-0.09839	175.753	0.9909	-0.09996
175.804	0.91304	-0.09836	175.921	0.99089	-0.09997
175.969	0.913	-0.09833	176.088	0.99088	-0.09997
176.136	0.91297	-0.09831	176.254	0.99088	-0.09997
176.306	0.91292	-0.09828	176.422	0.99087	-0.09996
176.475	0.91288	-0.09825	176.588	0.99086	-0.09995
176.64	0.91284	-0.09821	176.751	0.99085	-0.09996
176.808	0.9128	-0.09818	176.92	0.99084	-0.09996
176.973	0.91276	-0.09815	177.088	0.99084	-0.09996
177.143	0.91271	-0.09812	177.253	0.99083	-0.09996
177.313	0.91266	-0.09808	177.421	0.99081	-0.09996
177.479	0.91261	-0.09803	177.588	0.99079	-0.09996
177.648	0.91258	-0.09799	177.753	0.99078	-0.09997
177.817	0.91254	-0.09795	177.92	0.99077	-0.09998
177.982	0.9125	-0.0979	178.091	0.99077	-0.09999
178.153	0.91245	-0.09786	178.253	0.99076	-0.1
178.321	0.91242	-0.09782	178.42	0.99075	-0.09999
178.491	0.91238	-0.09778	178.587	0.99073	-0.1
178.66	0.91233	-0.09773	178.752	0.99071	-0.1
178.823	0.91228	-0.09769	178.922	0.9907	-0.1
178.993	0.91224	-0.09765	179.084	0.99069	-0.09999
179.159	0.91219	-0.09762	179.256	0.99069	-0.09999
179.326	0.91213	-0.09758	179.421	0.99068	-0.09998
179.492	0.91208	-0.09754	179.59	0.99067	-0.09997
179.664	0.91202	-0.09749	179.756	0.99067	-0.09996
179.833	0.91198	-0.09745	179.925	0.99067	-0.09996
180.001	0.91193	-0.09741	180.089	0.99067	-0.09996
180.165	0.91188	-0.09737	180.254	0.99066	-0.09995
180.331	0.91184	-0.09734	180.423	0.99066	-0.09995
180.499	0.91179	-0.0973	180.592	0.99064	-0.09994
180.67	0.91175	-0.09727	180.76	0.99062	-0.09994
180.839	0.91171	-0.09722	180.922	0.99061	-0.09994
181.009	0.91167	-0.09718	181.09	0.99059	-0.09993
181.179	0.91163	-0.09715	181.255	0.99058	-0.09993
181.344	0.91159	-0.09711	181.423	0.99057	-0.09991
181.512	0.91154	-0.09707	181.592	0.99055	-0.0999
181.68	0.9115	-0.09703	181.761	0.99053	-0.09989
181.847	0.91146	-0.09699	181.928	0.99053	-0.09988
182.017	0.91142	-0.09695	182.094	0.99051	-0.09987
182.183	0.91138	-0.09691	182.26	0.99051	-0.09987
182.349	0.91134	-0.09685	182.425	0.99049	-0.09986
182.517	0.91129	-0.0968	182.597	0.99047	-0.09985
182.69	0.91124	-0.09675	182.761	0.99044	-0.09984
182.857	0.91119	-0.09671	182.93	0.99041	-0.09983
183.023	0.91115	-0.09667	183.097	0.99039	-0.09982
183.192	0.91111	-0.09662	183.266	0.99037	-0.09981
183.358	0.91106	-0.09658	183.432	0.99036	-0.0998
183.526	0.91101	-0.09653	183.599	0.99033	-0.09979
183.692	0.91097	-0.09648	183.764	0.99031	-0.09976
183.859	0.91093	-0.09643	183.93	0.99029	-0.09974
184.029	0.91088	-0.09639	184.099	0.99027	-0.09972
184.195	0.91084	-0.09636	184.264	0.99026	-0.09971
184.366	0.9108	-0.09632	184.429	0.99025	-0.0997
184.533	0.91076	-0.09628	184.602	0.99023	-0.09969
184.699	0.91072	-0.09623	184.764	0.99021	-0.09968
184.869	0.91069	-0.09618	184.933	0.99019	-0.09966
185.035	0.91065	-0.09614	185.102	0.99016	-0.09964
185.204	0.91061	-0.0961	185.269	0.99014	-0.09963
185.374	0.91057	-0.09605	185.434	0.99013	-0.09961
185.543	0.91054	-0.09601	185.602	0.99011	-0.0996
185.712	0.9105	-0.09597	185.768	0.9901	-0.09957
185.881	0.91046	-0.09592	185.937	0.99009	-0.09954
186.049	0.91042	-0.09586	186.103	0.99008	-0.09951
186.216	0.91038	-0.09581	186.273	0.99007	-0.09948
186.382	0.91034	-0.09576	186.44	0.99004	-0.09945
186.552	0.9103	-0.09572	186.607	0.99002	-0.09943
186.719	0.91026	-0.09566	186.773	0.98999	-0.0994
186.887	0.91021	-0.0956	186.939	0.98997	-0.09939
187.058	0.91016	-0.09555	187.105	0.98994	-0.09936
187.229	0.91011	-0.09551	187.276	0.98992	-0.09934
187.396	0.91006	-0.09546	187.441	0.9899	-0.09932
187.562	0.91001	-0.09541	187.608	0.98988	-0.09931
187.73	0.90996	-0.09536	187.775	0.98986	-0.09929
187.896	0.90992	-0.0953	187.94	0.98985	-0.09927
188.066	0.90988	-0.09524	188.108	0.98984	-0.09924
188.236	0.90984	-0.09519	188.277	0.98982	-0.09922
188.401	0.90979	-0.09515	188.444	0.9898	-0.09919
188.569	0.90976	-0.0951	188.613	0.98978	-0.09916
188.737	0.90972	-0.09505	188.777	0.98976	-0.09913
188.906	0.90968	-0.09499	188.948	0.98974	-0.09909
189.073	0.90965	-0.09494	189.11	0.98971	-0.09906
189.245	0.90961	-0.09489	189.279	0.98969	-0.09903
189.411	0.90957	-0.09484	189.447	0.98965	-0.099
189.583	0.90952	-0.09479	189.612	0.98963	-0.09897
189.749	0.90947	-0.09474	189.782	0.98961	-0.09894
189.917	0.90942	-0.09469	189.948	0.98959	-0.09891
190.086	0.90937	-0.09463	190.119	0.98956	-0.09888
190.255	0.90932	-0.09458	190.282	0.98953	-0.09885
190.424	0.90927	-0.09454	190.453	0.9895	-0.09881
190.595	0.90923	-0.09449	190.62	0.98946	-0.09878
190.759	0.90919	-0.09444	190.785	0.98943	-0.09876
190.93	0.90914	-0.0944	190.951	0.98939	-0.09872
191.093	0.9091	-0.09435	191.12	0.98936	-0.0987
191.263	0.90907	-0.0943	191.291	0.98933	-0.09868
191.433	0.90903	-0.09424	191.455	0.98929	-0.09865
191.601	0.90899	-0.09419	191.622	0.98928	-0.09861
191.768	0.90895	-0.09414	191.79	0.98927	-0.09858
191.938	0.90891	-0.0941	191.955	0.98926	-0.09855
192.103	0.90886	-0.09404	192.123	0.98924	-0.09853
192.275	0.90881	-0.09399	192.291	0.98923	-0.0985
192.442	0.90876	-0.09394	192.462	0.98922	-0.09846
192.607	0.90871	-0.09387	192.625	0.98921	-0.09841
192.78	0.90866	-0.09382	192.792	0.9892	-0.09837
192.949	0.90861	-0.09377	192.961	0.98918	-0.09833
193.117	0.90856	-0.09371	193.126	0.98917	-0.09829
193.283	0.9085	-0.09365	193.295	0.98915	-0.09825
193.452	0.90846	-0.09359	193.461	0.98914	-0.09821
193.622	0.90842	-0.09353	193.632	0.98912	-0.09817
193.792	0.90838	-0.09347	193.798	0.9891	-0.09813
193.958	0.90833	-0.09342	193.965	0.98907	-0.09809
194.128	0.90829	-0.09336	194.133	0.98905	-0.09806
194.296	0.90825	-0.09331	194.294	0.98903	-0.09802
194.467	0.90821	-0.09326	194.469	0.989	-0.09799
194.631	0.90817	-0.09321	194.632	0.98897	-0.09795
194.799	0.90813	-0.09316	194.803	0.98894	-0.09791
194.97	0.9081	-0.09311	194.968	0.98891	-0.09787
195.139	0.90805	-0.09305	195.134	0.98887	-0.09784
195.307	0.90801	-0.09299	195.3	0.98885	-0.09781
195.474	0.90796	-0.09294	195.471	0.98883	-0.09777
195.642	0.90791	-0.09288	195.637	0.98881	-0.09773
195.809	0.90786	-0.09282	195.806	0.98878	-0.09769
195.977	0.90781	-0.09276	195.971	0.98876	-0.09765
196.148	0.90776	-0.0927	196.137	0.98873	-0.0976
196.315	0.90771	-0.09263	196.303	0.98871	-0.09754
196.483	0.90766	-0.09257	196.473	0.98869	-0.09749
196.653	0.90762	-0.09252	196.643	0.98866	-0.09745
196.82	0.90757	-0.09246	196.81	0.98864	-0.09741
196.989	0.90752	-0.0924	196.978	0.98863	-0.09736
197.159	0.90747	-0.09235	197.145	0.98862	-0.09731
197.326	0.90744	-0.0923	197.316	0.9886	-0.09726
197.494	0.90739	-0.09224	197.481	0.98858	-0.09721
197.662	0.90735	-0.09219	197.649	0.98856	-0.09717
197.835	0.9073	-0.09213	197.818	0.98854	-0.09712
198.002	0.90725	-0.09207	197.984	0.98852	-0.09707
198.169	0.9072	-0.09202	198.151	0.9885	-0.09702
198.337	0.90715	-0.09196	198.32	0.98848	-0.09697
198.51	0.90709	-0.09189	198.483	0.98845	-0.09691
198.675	0.90704	-0.09183	198.653	0.98842	-0.09686
198.843	0.90699	-0.09176	198.82	0.98839	-0.0968
199.009	0.90694	-0.09168	198.985	0.98837	-0.09676
199.178	0.9069	-0.09161	199.154	0.98836	-0.09672
199.348	0.90686	-0.09155	199.322	0.98834	-0.09667
199.518	0.90682	-0.09149	199.49	0.98832	-0.09663
199.686	0.90677	-0.09142	199.658	0.98831	-0.09658
199.854	0.90673	-0.09136	199.824	0.9883	-0.09653
200.021	0.90668	-0.09129	199.994	0.98829	-0.09649
200.19	0.90663	-0.09126	200.162	0.98828	-0.09647
200.358	0.90659	-0.09124	200.331	0.98827	-0.09645
200.524	0.90654	-0.09122	200.499	0.98826	-0.09643
200.696	0.9065	-0.09119	200.666	0.98824	-0.09639
200.865	0.90645	-0.09116	200.834	0.98823	-0.09635
201.032	0.90641	-0.09111	201.001	0.98823	-0.0963
201.199	0.90637	-0.09106	201.17	0.98822	-0.09627
201.369	0.90632	-0.09101	201.338	0.98821	-0.09622
201.538	0.90627	-0.09096	201.508	0.9882	-0.09617
201.704	0.90623	-0.09091	201.675	0.98819	-0.09611
201.875	0.90619	-0.09085	201.842	0.98819	-0.09605
202.045	0.90615	-0.09079	202.01	0.98818	-0.09599
202.211	0.90611	-0.09072	202.175	0.98816	-0.09593
202.382	0.90607	-0.09066	202.345	0.98815	-0.09587
202.548	0.90602	-0.0906	202.512	0.98812	-0.09582
202.719	0.90597	-0.09054	202.679	0.9881	-0.09577
202.888	0.90592	-0.09049	202.847	0.98808	-0.09571
203.053	0.90588	-0.09043	203.015	0.98806	-0.09565
203.223	0.90585	-0.09036	203.179	0.98805	-0.09559
203.391	0.90582	-0.09029	203.349	0.98804	-0.09553
203.559	0.90578	-0.09023	203.515	0.98803	-0.09547
203.73	0.90574	-0.09016	203.686	0.98802	-0.09542
203.896	0.9057	-0.0901	203.851	0.98801	-0.09536
204.065	0.90566	-0.09003	204.018	0.98799	-0.09531
204.233	0.90563	-0.08997	204.189	0.98799	-0.09525
204.403	0.9056	-0.08991	204.353	0.98799	-0.0952
204.568	0.90557	-0.08984	204.52	0.98798	-0.09514
204.739	0.90554	-0.08977	204.689	0.98796	-0.09508
204.908	0.9055	-0.08971	204.858	0.98795	-0.09502
205.073	0.90546	-0.08965	205.027	0.98795	-0.09497
205.242	0.90541	-0.08959	205.193	0.98793	-0.0949
205.413	0.90539	-0.08954	205.363	0.98791	-0.09482
205.584	0.90535	-0.08947	205.528	0.9879	-0.09476
205.751	0.90532	-0.08942	205.697	0.98789	-0.0947
205.921	0.90529	-0.08936	205.867	0.98788	-0.09464
206.089	0.90525	-0.0893	206.032	0.98787	-0.09457
206.256	0.90521	-0.08924	206.2	0.98786	-0.0945
206.425	0.90517	-0.08918	206.37	0.98785	-0.09443
206.595	0.90514	-0.08911	206.537	0.98783	-0.09436
206.759	0.9051	-0.08905	206.706	0.98782	-0.09429
206.933	0.90506	-0.08898	206.871	0.98781	-0.09423
207.101	0.90502	-0.08892	207.037	0.98781	-0.09417
207.27	0.90498	-0.08886	207.209	0.9878	-0.09411
207.436	0.90495	-0.0888	207.376	0.9878	-0.09405
207.605	0.90491	-0.08874	207.544	0.9878	-0.09397
207.772	0.90487	-0.08868	207.71	0.98779	-0.0939
207.944	0.90484	-0.08862	207.881	0.98779	-0.09383
208.114	0.9048	-0.08855	208.05	0.98778	-0.09377
208.28	0.90476	-0.08849	208.216	0.98779	-0.0937
208.448	0.90474	-0.08843	208.387	0.98779	-0.09363
208.618	0.90471	-0.08837	208.552	0.98779	-0.09357
208.786	0.90469	-0.08831	208.721	0.98778	-0.0935
208.958	0.90465	-0.08825	208.889	0.98778	-0.09343
209.125	0.90463	-0.08819	209.059	0.98778	-0.09336
209.292	0.9046	-0.08812	209.226	0.98777	-0.0933
209.461	0.90457	-0.08805	209.393	0.98776	-0.09324
209.631	0.90455	-0.08798	209.562	0.98776	-0.09318
209.797	0.90453	-0.08792	209.732	0.98775	-0.09313
209.967	0.9045	-0.08787	209.895	0.98773	-0.09307
210.135	0.90447	-0.08781	210.066	0.98772	-0.09301
210.302	0.90446	-0.08774	210.231	0.9877	-0.09294
210.471	0.90443	-0.08768	210.402	0.98769	-0.09287
210.638	0.90441	-0.08761	210.569	0.98767	-0.09281
210.807	0.90438	-0.08754	210.738	0.98766	-0.09274
210.975	0.90435	-0.08747	210.905	0.98764	-0.09267
211.145	0.90433	-0.0874	211.075	0.98762	-0.0926
211.315	0.9043	-0.08734	211.242	0.98761	-0.09252
211.481	0.90428	-0.08728	211.412	0.9876	-0.09244
211.65	0.90426	-0.08721	211.579	0.98759	-0.09237
211.818	0.90424	-0.08715	211.746	0.98759	-0.09229
211.987	0.90421	-0.08709	211.918	0.98759	-0.09221
212.158	0.90419	-0.08703	212.085	0.98756	-0.09214
212.325	0.90416	-0.08696	212.255	0.98756	-0.09207
212.494	0.90414	-0.0869	212.419	0.98755	-0.092
212.664	0.90412	-0.08684	212.59	0.98755	-0.09193
212.831	0.9041	-0.08678	212.761	0.98755	-0.09187
212.999	0.90408	-0.08672	212.925	0.98755	-0.0918
213.168	0.90405	-0.08665	213.093	0.98754	-0.09172
213.335	0.90403	-0.08659	213.264	0.98754	-0.09165
213.506	0.90401	-0.08652	213.43	0.98754	-0.09159
213.675	0.90399	-0.08645	213.597	0.98752	-0.09153
213.842	0.90397	-0.08639	213.767	0.98753	-0.09146
214.01	0.90395	-0.08633	213.934	0.98753	-0.09138
214.18	0.90392	-0.08627	214.102	0.98751	-0.09131
214.347	0.9039	-0.0862	214.267	0.98749	-0.09124
214.513	0.90387	-0.08614	214.437	0.98748	-0.09117
214.681	0.90384	-0.08607	214.605	0.98748	-0.09111
214.849	0.90382	-0.08601	214.771	0.98747	-0.09104
215.023	0.90379	-0.08595	214.943	0.98745	-0.09098
215.19	0.90376	-0.0859	215.106	0.98745	-0.0909
215.358	0.90373	-0.08584	215.278	0.98745	-0.09083
215.525	0.90371	-0.08578	215.441	0.98743	-0.09076
215.693	0.90368	-0.08571	215.61	0.98742	-0.09069
215.863	0.90366	-0.08565	215.779	0.98742	-0.09062
216.031	0.90364	-0.08559	215.947	0.98742	-0.09055
216.198	0.90362	-0.08552	216.119	0.98742	-0.09048
216.367	0.9036	-0.08546	216.286	0.98742	-0.0904
216.534	0.90358	-0.0854	216.453	0.98741	-0.09033
216.706	0.90356	-0.08533	216.621	0.98741	-0.09025
216.873	0.90354	-0.08526	216.787	0.9874	-0.09017
217.046	0.90352	-0.0852	216.956	0.98741	-0.09009
217.213	0.9035	-0.08513	217.124	0.98741	-0.09001
217.381	0.90348	-0.08506	217.293	0.98741	-0.08994
217.548	0.90347	-0.085	217.462	0.98741	-0.08987
217.717	0.90345	-0.08494	217.627	0.98741	-0.08979
217.886	0.90342	-0.08488	217.8	0.98741	-0.08971
218.054	0.9034	-0.08482	217.963	0.9874	-0.08963
218.219	0.90339	-0.08475	218.137	0.9874	-0.08956
218.389	0.90337	-0.08469	218.303	0.9874	-0.08948
218.554	0.90335	-0.08462	218.473	0.98739	-0.08941
218.725	0.90333	-0.08455	218.639	0.98737	-0.08934
218.891	0.90331	-0.08449	218.809	0.98737	-0.08926
219.063	0.90329	-0.08442	218.975	0.98735	-0.08919
219.227	0.90327	-0.08436	219.14	0.98734	-0.08911
219.394	0.90325	-0.08429	219.311	0.98731	-0.08903
219.564	0.90323	-0.08422	219.48	0.98729	-0.08895
219.734	0.90321	-0.08416	219.644	0.98728	-0.08888
219.901	0.90319	-0.08409	219.816	0.98726	-0.08881
220.066	0.90316	-0.08402	219.982	0.98725	-0.08873
220.238	0.90314	-0.08395	220.153	0.98726	-0.08865
220.406	0.90312	-0.08389	220.317	0.98725	-0.08858
220.573	0.90311	-0.08383	220.487	0.98724	-0.08851
220.744	0.90309	-0.08377	220.652	0.98724	-0.08843
220.914	0.90307	-0.08371	220.823	0.98723	-0.08836
221.082	0.90306	-0.08365	220.989	0.98723	-0.0883
221.249	0.90305	-0.08358	221.156	0.98722	-0.08824
221.418	0.90304	-0.08351	221.327	0.98721	-0.08817
221.588	0.90303	-0.08344	221.496	0.98722	-0.08809
221.752	0.90302	-0.08338	221.661	0.98721	-0.08802
221.919	0.903	-0.08332	221.83	0.9872	-0.08795
222.09	0.90298	-0.08325	222	0.98719	-0.08787
222.258	0.90295	-0.08319	222.167	0.98719	-0.08779
222.43	0.90293	-0.08313	222.335	0.98718	-0.08773
222.594	0.9029	-0.08305	222.503	0.98718	-0.08765
222.765	0.90288	-0.08298	222.67	0.98718	-0.08756
222.932	0.90285	-0.08292	222.84	0.98719	-0.08749
223.098	0.90283	-0.08286	223.006	0.9872	-0.08741
223.267	0.90279	-0.0828	223.174	0.98719	-0.08734
223.437	0.90276	-0.08275	223.344	0.98719	-0.08728
223.605	0.90274	-0.08269	223.51	0.98718	-0.0872
223.776	0.90271	-0.08263	223.678	0.98716	-0.08712
223.938	0.90269	-0.08257	223.844	0.98715	-0.08705
224.109	0.90267	-0.08251	224.013	0.98713	-0.08695
224.274	0.90266	-0.08246	224.182	0.98713	-0.08687
224.447	0.90264	-0.08242	224.349	0.98711	-0.08681
224.615	0.90262	-0.08235	224.52	0.9871	-0.08674
224.784	0.90261	-0.08229	224.686	0.98708	-0.08666
224.948	0.9026	-0.08222	224.856	0.98708	-0.08657
225.121	0.90259	-0.08215	225.021	0.98707	-0.08649
225.289	0.90258	-0.0821	225.19	0.98707	-0.08641
225.46	0.90257	-0.08203	225.359	0.98706	-0.08633
225.622	0.90256	-0.08196	225.526	0.98706	-0.08626
225.794	0.90254	-0.08189	225.695	0.98707	-0.08619
225.959	0.90252	-0.08182	225.862	0.98706	-0.08611
226.128	0.90249	-0.08176	226.031	0.98706	-0.08602
226.297	0.90247	-0.0817	226.196	0.98705	-0.08595
226.464	0.90244	-0.08164	226.367	0.98705	-0.08587
226.63	0.90242	-0.08158	226.534	0.98704	-0.0858
226.803	0.9024	-0.08152	226.703	0.98704	-0.08573
226.967	0.90238	-0.08146	226.873	0.98703	-0.08566
227.141	0.90235	-0.0814	227.04	0.98703	-0.08558
227.306	0.90233	-0.08134	227.206	0.98702	-0.0855
227.476	0.90231	-0.08128	227.377	0.98701	-0.08542
227.645	0.9023	-0.08122	227.543	0.98699	-0.08535
227.812	0.90228	-0.08116	227.713	0.98699	-0.08528
227.981	0.90225	-0.08111	227.877	0.98698	-0.08519
228.149	0.90224	-0.08105	228.048	0.98697	-0.0851
228.316	0.90222	-0.08099	228.215	0.98696	-0.08501
228.483	0.9022	-0.08094	228.387	0.98694	-0.08493
228.649	0.9022	-0.08088	228.554	0.98694	-0.08485
228.821	0.90218	-0.08083	228.721	0.98693	-0.08478
228.989	0.90217	-0.08077	228.889	0.98693	-0.08471
229.157	0.90215	-0.08071	229.057	0.98693	-0.08463
229.324	0.90214	-0.08065	229.225	0.98693	-0.08456
229.494	0.90212	-0.08059	229.393	0.98693	-0.08449
229.657	0.9021	-0.08053	229.56	0.98692	-0.08442
229.826	0.90208	-0.08046	229.727	0.98692	-0.08435
229.991	0.90206	-0.08039	229.894	0.98691	-0.08428
230.165	0.90204	-0.08032	230.063	0.98691	-0.08421
230.333	0.902	-0.08025	230.232	0.9869	-0.08413
230.502	0.90198	-0.08019	230.4	0.98689	-0.08405
230.67	0.90196	-0.08012	230.569	0.98688	-0.08397
230.839	0.90194	-0.08005	230.737	0.98687	-0.08389
231.004	0.90192	-0.07999	230.904	0.98686	-0.0838
231.177	0.9019	-0.07993	231.071	0.98685	-0.08373
231.341	0.90187	-0.07987	231.237	0.98684	-0.08366
231.51	0.90185	-0.07982	231.406	0.98682	-0.08359
231.677	0.90182	-0.07976	231.571	0.9868	-0.08351
231.846	0.90179	-0.0797	231.74	0.98679	-0.08344
232.012	0.90177	-0.07963	231.906	0.98678	-0.08335
232.182	0.90175	-0.07957	232.075	0.98677	-0.08327
232.35	0.90172	-0.07951	232.244	0.98676	-0.0832
232.517	0.9017	-0.07946	232.414	0.98675	-0.08313
232.685	0.90168	-0.0794	232.579	0.98676	-0.08305
232.847	0.90166	-0.07934	232.745	0.98675	-0.08297
233.013	0.90166	-0.07929	232.918	0.98674	-0.08289
233.187	0.90166	-0.07923	233.081	0.98675	-0.0828
233.353	0.90165	-0.07917	233.249	0.98675	-0.08273
233.521	0.90164	-0.07911	233.418	0.98676	-0.08265
233.688	0.90163	-0.07905	233.586	0.98676	-0.08258
233.859	0.90162	-0.07899	233.754	0.98677	-0.0825
234.026	0.9016	-0.07893	233.924	0.98678	-0.08242
234.196	0.90158	-0.07886	234.092	0.98677	-0.08235
234.362	0.90155	-0.0788	234.26	0.98675	-0.08228
234.528	0.90152	-0.07873	234.427	0.98675	-0.08221
234.697	0.90149	-0.07865	234.594	0.98674	-0.08213
234.864	0.90145	-0.07858	234.763	0.98672	-0.08205
235.031	0.90143	-0.07852	234.928	0.9867	-0.08197
235.202	0.9014	-0.07846	235.097	0.98668	-0.08189
235.369	0.90137	-0.0784	235.262	0.98667	-0.08181
235.537	0.90134	-0.07834	235.432	0.98667	-0.08173
235.706	0.90132	-0.07827	235.599	0.98664	-0.08166
235.877	0.9013	-0.07821	235.768	0.98663	-0.08157
236.042	0.90128	-0.07814	235.937	0.98662	-0.08148
236.208	0.90126	-0.07807	236.103	0.98662	-0.0814
236.376	0.90124	-0.078	236.269	0.98661	-0.08131
236.544	0.90122	-0.07793	236.439	0.98661	-0.08123
236.709	0.90119	-0.07786	236.607	0.98659	-0.08116
236.878	0.90117	-0.0778	236.772	0.98658	-0.08107
237.049	0.90115	-0.07774	236.94	0.98656	-0.08099
237.216	0.90112	-0.07768	237.108	0.98655	-0.0809
237.382	0.90109	-0.07761	237.276	0.98655	-0.08081
237.552	0.90107	-0.07754	237.442	0.98653	-0.08074
237.716	0.90105	-0.07748	237.611	0.98653	-0.08066
237.887	0.90103	-0.07741	237.776	0.98653	-0.08058
238.058	0.90102	-0.07734	237.944	0.98652	-0.0805
238.224	0.901	-0.07727	238.113	0.98652	-0.08041
238.393	0.90098	-0.0772	238.28	0.98652	-0.08033
238.562	0.90097	-0.07712	238.451	0.98652	-0.08024
238.727	0.90095	-0.07705	238.618	0.98651	-0.08015
238.895	0.90093	-0.07698	238.788	0.98649	-0.08006
239.064	0.90091	-0.07691	238.957	0.98647	-0.07998
239.233	0.90089	-0.07684	239.123	0.98647	-0.07989
239.398	0.90088	-0.07677	239.289	0.98645	-0.0798
239.567	0.90085	-0.07671	239.458	0.98644	-0.07969
239.732	0.90081	-0.07665	239.628	0.98643	-0.07959
239.901	0.90078	-0.07658	239.794	0.98642	-0.07949
240.069	0.90076	-0.07652	239.963	0.98642	-0.0794
240.236	0.90073	-0.07644	240.128	0.98642	-0.07931
240.404	0.9007	-0.07636	240.293	0.98641	-0.07922
240.575	0.90067	-0.07629	240.462	0.9864	-0.07915
240.741	0.90064	-0.07623	240.632	0.98641	-0.07906
240.91	0.90061	-0.07616	240.799	0.9864	-0.07896
241.078	0.90057	-0.07609	240.964	0.98639	-0.07886
241.246	0.90054	-0.07601	241.133	0.98637	-0.07878
241.417	0.90051	-0.07594	241.3	0.98635	-0.07868
241.585	0.90049	-0.07587	241.466	0.98634	-0.0786
241.751	0.90046	-0.0758	241.638	0.98632	-0.0785
241.919	0.90044	-0.07574	241.807	0.98631	-0.0784
242.086	0.90041	-0.07567	241.973	0.98631	-0.07831
242.255	0.90039	-0.07559	242.14	0.98631	-0.0782
242.423	0.90038	-0.07551	242.307	0.9863	-0.0781
242.592	0.90036	-0.07544	242.472	0.98628	-0.07802
242.758	0.90034	-0.07535	242.641	0.98628	-0.07793
242.924	0.90032	-0.07529	242.813	0.98627	-0.07783
243.094	0.9003	-0.07522	242.976	0.98627	-0.07775
243.264	0.90027	-0.07515	243.148	0.98626	-0.07766
243.432	0.90024	-0.07507	243.315	0.98625	-0.07757
243.596	0.90021	-0.075	243.482	0.98624	-0.07748
243.766	0.90018	-0.07494	243.645	0.98622	-0.07738
243.937	0.90014	-0.07488	243.815	0.98621	-0.07729
244.102	0.90011	-0.0748	243.986	0.9862	-0.07719
244.269	0.90007	-0.07473	244.15	0.9862	-0.0771
244.437	0.90003	-0.07467	244.319	0.98618	-0.07699
244.605	0.89999	-0.07459	244.489	0.98616	-0.07689
244.771	0.89995	-0.07452	244.658	0.98614	-0.07678
244.939	0.89991	-0.07445	244.824	0.98612	-0.07667
245.111	0.89988	-0.07437	244.992	0.9861	-0.07656
245.277	0.89985	-0.07429	245.157	0.98608	-0.07645
245.445	0.89982	-0.07421	245.323	0.98606	-0.07635
245.618	0.89979	-0.07414	245.494	0.98605	-0.07626
245.78	0.89977	-0.07406	245.662	0.98603	-0.07617
245.957	0.89974	-0.07398	245.83	0.98602	-0.07606
246.117	0.89973	-0.0739	245.993	0.986	-0.07596
246.284	0.89971	-0.07383	246.163	0.986	-0.07586
246.457	0.89969	-0.07376	246.33	0.98601	-0.07576
246.623	0.89967	-0.07368	246.496	0.98601	-0.07566
246.787	0.89965	-0.07361	246.666	0.986	-0.07555
246.961	0.89962	-0.07354	246.832	0.986	-0.07545
247.127	0.89958	-0.07347	247	0.98599	-0.07536
247.297	0.89955	-0.07339	247.168	0.98597	-0.07525
247.46	0.89952	-0.07331	247.338	0.98596	-0.07514
247.629	0.89949	-0.07325	247.503	0.98596	-0.07504
247.795	0.89944	-0.07316	247.672	0.98595	-0.07493
247.966	0.89941	-0.07309	247.838	0.98593	-0.07481
248.133	0.89938	-0.07301	248.006	0.9859	-0.07471
248.302	0.89934	-0.07293	248.175	0.98589	-0.07461
248.471	0.8993	-0.07284	248.341	0.98587	-0.07451
248.635	0.89926	-0.07275	248.509	0.98585	-0.0744
248.804	0.89923	-0.07267	248.68	0.98584	-0.07429
248.972	0.89919	-0.07259	248.846	0.98583	-0.07418
249.137	0.89916	-0.07251	249.015	0.98581	-0.07406
249.309	0.89912	-0.07242	249.183	0.98579	-0.07395
249.475	0.89909	-0.07234	249.351	0.98576	-0.07384
249.645	0.89905	-0.07225	249.518	0.98574	-0.07373
249.812	0.89901	-0.07215	249.688	0.98573	-0.07362
249.977	0.89898	-0.07206	249.854	0.98571	-0.0735
250.146	0.89895	-0.07198	250.022	0.9857	-0.07339
250.315	0.89891	-0.07189	250.188	0.98569	-0.07329
250.482	0.89887	-0.07181	250.354	0.98567	-0.07318
250.651	0.89883	-0.07172	250.525	0.98566	-0.07306
250.819	0.8988	-0.07163	250.691	0.98565	-0.07296
250.983	0.89877	-0.07154	250.858	0.98564	-0.07284
251.153	0.89875	-0.07145	251.026	0.98562	-0.07272
251.324	0.89872	-0.07136	251.195	0.98561	-0.07261
251.49	0.89869	-0.07127	251.364	0.98559	-0.07249
251.659	0.89865	-0.07119	251.53	0.98557	-0.07237
251.827	0.89863	-0.07109	251.697	0.98554	-0.07225
251.994	0.89861	-0.071	251.866	0.98552	-0.07212
252.165	0.89859	-0.0709	252.034	0.9855	-0.07199
252.332	0.89858	-0.0708	252.202	0.98548	-0.07187
252.5	0.89856	-0.07071	252.368	0.98545	-0.07175
252.666	0.89854	-0.07062	252.537	0.98543	-0.07165
252.834	0.89853	-0.07053	252.705	0.98542	-0.07153
253.002	0.89851	-0.07044	252.873	0.9854	-0.0714
253.172	0.89849	-0.07034	253.04	0.98538	-0.07126
253.338	0.89848	-0.07024	253.208	0.98536	-0.07114
253.508	0.89845	-0.07014	253.375	0.98535	-0.07101
253.673	0.89842	-0.07004	253.545	0.98533	-0.07088
253.844	0.8984	-0.06994	253.712	0.98532	-0.07075
254.008	0.89838	-0.06984	253.877	0.98531	-0.07061
254.179	0.89835	-0.06973	254.046	0.9853	-0.07047
254.342	0.89833	-0.06961	254.212	0.98529	-0.07031
254.514	0.8983	-0.06948	254.382	0.98528	-0.07017
254.677	0.89829	-0.06935	254.551	0.98527	-0.07003
254.848	0.89826	-0.06921	254.717	0.98526	-0.06988
255.019	0.89825	-0.06908	254.888	0.98524	-0.06971
255.183	0.89823	-0.06895	255.054	0.98522	-0.06956
255.351	0.89822	-0.0688	255.22	0.98519	-0.0694
255.521	0.8982	-0.06865	255.388	0.98517	-0.06924
255.691	0.89818	-0.0685	255.554	0.98514	-0.06906
255.852	0.89816	-0.06836	255.724	0.98511	-0.06889
256.024	0.89814	-0.06822	255.892	0.98508	-0.06872
256.189	0.89812	-0.06808	256.058	0.98505	-0.06854
256.358	0.8981	-0.06793	256.225	0.98502	-0.06836
256.526	0.89809	-0.06779	256.394	0.98499	-0.06819
256.694	0.89807	-0.06765	256.563	0.98498	-0.06802
256.861	0.89805	-0.06751	256.731	0.98498	-0.06784
257.032	0.89804	-0.06737	256.898	0.98497	-0.06767
257.199	0.89801	-0.06723	257.066	0.98496	-0.06749
257.366	0.89799	-0.0671	257.235	0.98495	-0.06733
257.535	0.89797	-0.06696	257.404	0.98494	-0.06715
257.702	0.89795	-0.06682	257.567	0.98494	-0.06697
257.868	0.89793	-0.06669	257.735	0.98494	-0.0668
258.036	0.89792	-0.06656	257.905	0.98492	-0.06663
258.206	0.8979	-0.06644	258.075	0.98492	-0.06648
258.376	0.89788	-0.06631	258.24	0.98491	-0.06632
258.54	0.89786	-0.06618	258.406	0.9849	-0.06615
258.709	0.89783	-0.06605	258.576	0.98489	-0.06599
258.878	0.89782	-0.06591	258.745	0.98488	-0.06582
259.047	0.8978	-0.06578	258.911	0.98486	-0.06565
259.212	0.89778	-0.06564	259.079	0.98484	-0.06548
259.382	0.89776	-0.06551	259.25	0.98482	-0.06532
259.549	0.89773	-0.06538	259.416	0.9848	-0.06515
259.718	0.89771	-0.06525	259.581	0.98479	-0.06498
259.882	0.89769	-0.06511	259.748	0.98477	-0.06481
260.055	0.89767	-0.06498	259.916	0.98474	-0.06465
260.22	0.89765	-0.06485	260.086	0.98472	-0.0645
260.39	0.89763	-0.06472	260.252	0.98469	-0.06434
260.559	0.89761	-0.06461	260.419	0.98467	-0.06418
260.723	0.89759	-0.06448	260.587	0.98465	-0.06403
260.893	0.89757	-0.06436	260.757	0.98464	-0.06387
261.06	0.89754	-0.06423	260.923	0.98462	-0.06372
261.229	0.89752	-0.0641	261.091	0.98462	-0.06356
261.392	0.8975	-0.06397	261.26	0.9846	-0.06341
261.561	0.89749	-0.06384	261.425	0.9846	-0.06325
261.732	0.89747	-0.06372	261.593	0.9846	-0.06309
261.897	0.89745	-0.06359	261.764	0.9846	-0.06293
262.064	0.89743	-0.06345	261.93	0.98459	-0.06277
262.232	0.8974	-0.06332	262.096	0.98458	-0.06261
262.401	0.89738	-0.06318	262.264	0.98458	-0.06245
262.568	0.89736	-0.06304	262.432	0.98456	-0.0623
262.738	0.89735	-0.06291	262.599	0.98456	-0.06215
262.904	0.89733	-0.06278	262.768	0.98455	-0.06199
263.072	0.89731	-0.06264	262.937	0.98453	-0.06185
263.241	0.89729	-0.06251	263.104	0.98451	-0.06169
263.404	0.89726	-0.06237	263.272	0.98448	-0.06153
263.577	0.89725	-0.06225	263.441	0.98446	-0.06139
263.743	0.89722	-0.06213	263.61	0.98443	-0.06124
263.908	0.8972	-0.06199	263.775	0.98441	-0.06109
264.078	0.89718	-0.06187	263.944	0.9844	-0.06095
264.244	0.89715	-0.06174	264.111	0.98439	-0.0608
264.415	0.89713	-0.06161	264.277	0.98437	-0.06066
264.582	0.89711	-0.06148	264.445	0.98436	-0.06051
264.756	0.89709	-0.06136	264.611	0.98435	-0.06036
264.92	0.89707	-0.06124	264.781	0.98433	-0.06022
265.088	0.89705	-0.0611	264.948	0.98432	-0.06007
265.254	0.89702	-0.06096	265.117	0.98431	-0.05992
265.426	0.89701	-0.06083	265.284	0.98431	-0.05977
265.593	0.89699	-0.06071	265.453	0.98429	-0.05962
265.759	0.89697	-0.06057	265.62	0.98426	-0.05947
265.928	0.89695	-0.06043	265.79	0.98424	-0.05932
266.096	0.89692	-0.06029	265.959	0.98423	-0.05916
266.267	0.89689	-0.06016	266.127	0.98421	-0.05901
266.432	0.89686	-0.06004	266.291	0.9842	-0.05885
266.598	0.89683	-0.05991	266.457	0.9842	-0.05871
266.764	0.8968	-0.05977	266.621	0.98419	-0.05856
266.936	0.89677	-0.05965	266.792	0.98419	-0.05841
267.102	0.89674	-0.05951	266.955	0.98418	-0.05824
267.271	0.89671	-0.05938	267.128	0.98416	-0.05809
267.44	0.89668	-0.05927	267.296	0.98415	-0.05793
267.608	0.89666	-0.05914	267.46	0.98414	-0.05778
267.777	0.89665	-0.05902	267.63	0.98412	-0.05763
267.942	0.89663	-0.05889	267.8	0.98409	-0.05747
268.108	0.89661	-0.05876	267.969	0.98408	-0.05732
268.277	0.89659	-0.05862	268.137	0.98406	-0.05716
268.446	0.89656	-0.0585	268.304	0.98405	-0.05701
268.611	0.89654	-0.05837	268.472	0.98403	-0.05686
268.779	0.89652	-0.05824	268.637	0.98401	-0.05672
268.945	0.8965	-0.05809	268.803	0.984	-0.05657
269.115	0.89646	-0.05795	268.972	0.984	-0.05643
269.281	0.89643	-0.05782	269.142	0.98397	-0.05627
269.447	0.8964	-0.05769	269.308	0.98395	-0.05612
269.617	0.89638	-0.05756	269.476	0.98394	-0.05598
269.783	0.89635	-0.05742	269.644	0.98391	-0.05585
269.953	0.89633	-0.05728	269.809	0.9839	-0.05569
270.123	0.89631	-0.05714	269.98	0.98388	-0.05552
270.287	0.89629	-0.057	270.148	0.98386	-0.05537
270.457	0.89627	-0.05686	270.314	0.98383	-0.05522
270.628	0.89624	-0.05672	270.483	0.9838	-0.05507
270.793	0.89623	-0.05658	270.652	0.98378	-0.05492
270.96	0.8962	-0.05644	270.819	0.98376	-0.05478
271.126	0.89617	-0.05629	270.986	0.98373	-0.05463
271.295	0.89614	-0.05615	271.154	0.98371	-0.05447
271.461	0.89611	-0.05601	271.318	0.98369	-0.0543
271.63	0.89606	-0.05588	271.49	0.98367	-0.05415
271.797	0.89602	-0.05575	271.656	0.98365	-0.05401
271.965	0.89598	-0.05562	271.823	0.98364	-0.05386
272.135	0.89594	-0.0555	271.992	0.98363	-0.0537
272.3	0.89592	-0.05536	272.16	0.98362	-0.05355
272.472	0.89588	-0.05524	272.33	0.9836	-0.05338
272.64	0.89585	-0.0551	272.497	0.98359	-0.05323
272.81	0.89582	-0.05497	272.664	0.98358	-0.05307
272.974	0.89579	-0.05483	272.832	0.98357	-0.05292
273.144	0.89576	-0.05469	272.998	0.98355	-0.05276
273.31	0.89574	-0.05456	273.165	0.98354	-0.05261
273.478	0.89571	-0.05442	273.336	0.98352	-0.05246
273.649	0.89567	-0.05428	273.502	0.9835	-0.05232
273.817	0.89564	-0.05414	273.669	0.98347	-0.05216
273.981	0.8956	-0.05401	273.837	0.98346	-0.05201
274.148	0.89556	-0.05387	274.005	0.98344	-0.05186
274.317	0.89553	-0.05374	274.173	0.98342	-0.0517
274.484	0.89548	-0.0536	274.342	0.98341	-0.05155
274.655	0.89544	-0.05346	274.509	0.98338	-0.0514
274.823	0.8954	-0.05333	274.679	0.98337	-0.05123
274.99	0.89537	-0.05319	274.844	0.98333	-0.05109
275.161	0.89533	-0.05305	275.012	0.98331	-0.05093
275.329	0.89529	-0.0529	275.177	0.98328	-0.05078
275.494	0.89526	-0.05277	275.347	0.98325	-0.05064
275.663	0.89522	-0.05263	275.514	0.98321	-0.05048
275.832	0.89518	-0.05248	275.681	0.98319	-0.05033
275.996	0.89514	-0.05234	275.851	0.98317	-0.05017
276.169	0.8951	-0.05221	276.02	0.98313	-0.05
276.333	0.89506	-0.05207	276.186	0.98311	-0.04984
276.503	0.89502	-0.05193	276.357	0.98307	-0.04969
276.67	0.89498	-0.0518	276.523	0.98305	-0.04953
276.837	0.89494	-0.05166	276.689	0.98303	-0.04937
277.009	0.8949	-0.05153	276.853	0.98301	-0.04919
277.176	0.89485	-0.05139	277.025	0.98299	-0.04903
277.348	0.89481	-0.05125	277.193	0.98299	-0.04886
277.512	0.89478	-0.0511	277.361	0.98296	-0.0487
277.68	0.89473	-0.05096	277.528	0.98293	-0.04855
277.848	0.89469	-0.0508	277.694	0.98291	-0.0484
278.013	0.89463	-0.05065	277.865	0.98288	-0.04825
278.182	0.89458	-0.0505	278.034	0.98286	-0.04809
278.351	0.89453	-0.05035	278.199	0.98283	-0.04793
278.519	0.89448	-0.05019	278.365	0.98281	-0.04777
278.687	0.89442	-0.05003	278.535	0.98278	-0.04762
278.856	0.89438	-0.04987	278.702	0.98275	-0.04746
279.026	0.89433	-0.04971	278.868	0.98271	-0.0473
279.192	0.89427	-0.04956	279.038	0.98268	-0.04713
279.359	0.89422	-0.04941	279.206	0.98266	-0.04697
279.525	0.89417	-0.04926	279.372	0.98263	-0.0468
279.693	0.89412	-0.04911	279.541	0.98261	-0.04664
279.864	0.89406	-0.04897	279.708	0.98259	-0.04649
280.03	0.894	-0.04882	279.878	0.98256	-0.04633
280.196	0.89394	-0.04867	280.046	0.98252	-0.04617
280.368	0.89389	-0.04853	280.213	0.98248	-0.04601
280.534	0.89382	-0.04837	280.384	0.98245	-0.04585
280.702	0.89376	-0.04822	280.549	0.98242	-0.04568
280.869	0.89371	-0.04806	280.718	0.98239	-0.04552
281.036	0.89364	-0.0479	280.888	0.98235	-0.04536
281.205	0.89357	-0.04775	281.054	0.98232	-0.0452
281.373	0.89351	-0.04758	281.224	0.98228	-0.04504
281.542	0.89345	-0.04741	281.388	0.98224	-0.04486
281.707	0.89339	-0.04724	281.558	0.98221	-0.04468
281.878	0.89333	-0.04706	281.724	0.98218	-0.0445
282.044	0.89326	-0.04689	281.895	0.98216	-0.04434
282.213	0.89319	-0.04672	282.062	0.98213	-0.04416
282.38	0.89312	-0.04655	282.229	0.98211	-0.04399
282.551	0.89305	-0.04639	282.395	0.98208	-0.04383
282.718	0.89299	-0.04622	282.564	0.98205	-0.04366
282.889	0.89291	-0.04605	282.732	0.98202	-0.04348
283.058	0.89284	-0.04587	282.9	0.98198	-0.04329
283.222	0.89277	-0.0457	283.066	0.98195	-0.04313
283.392	0.89269	-0.04553	283.241	0.98191	-0.04295
283.56	0.89262	-0.04536	283.406	0.98187	-0.04277
283.729	0.89254	-0.04519	283.573	0.98182	-0.04259
283.894	0.89246	-0.04502	283.741	0.98177	-0.04241
284.063	0.89239	-0.04483	283.91	0.98172	-0.04224
284.228	0.89232	-0.04464	284.072	0.98168	-0.04206
284.401	0.89224	-0.04447	284.243	0.98162	-0.04189
284.568	0.89217	-0.04429	284.414	0.98157	-0.04171
284.733	0.89209	-0.04411	284.58	0.98153	-0.04153
284.902	0.89201	-0.04392	284.748	0.98148	-0.04135
285.073	0.89193	-0.04373	284.916	0.98144	-0.04118
285.238	0.89186	-0.04354	285.085	0.98139	-0.041
285.407	0.89178	-0.04334	285.253	0.98134	-0.04082
285.577	0.8917	-0.04316	285.421	0.98129	-0.04063
285.743	0.89162	-0.04298	285.588	0.98126	-0.04045
285.91	0.89153	-0.04279	285.757	0.98121	-0.04026
286.077	0.89144	-0.0426	285.925	0.98118	-0.04007
286.246	0.89135	-0.04241	286.094	0.98115	-0.03989
286.413	0.89126	-0.04222	286.262	0.9811	-0.03972
286.582	0.89116	-0.04203	286.427	0.98106	-0.03954
286.75	0.89107	-0.04184	286.595	0.98102	-0.03935
286.92	0.89096	-0.04165	286.763	0.98097	-0.03915
287.087	0.89086	-0.04146	286.932	0.98091	-0.03896
287.255	0.89077	-0.04127	287.099	0.98085	-0.03878
287.421	0.89067	-0.04108	287.269	0.98079	-0.03858
287.587	0.89057	-0.04088	287.436	0.98072	-0.03837
287.757	0.89046	-0.04067	287.604	0.98065	-0.03816
287.927	0.89036	-0.04047	287.771	0.98057	-0.03795
288.094	0.89026	-0.04027	287.939	0.9805	-0.03775
288.261	0.89016	-0.04007	288.108	0.98043	-0.03754
288.429	0.89004	-0.03987	288.275	0.98037	-0.03734
288.596	0.88994	-0.03967	288.443	0.9803	-0.03714
288.766	0.88983	-0.03946	288.613	0.98024	-0.03694
288.932	0.88971	-0.03925	288.779	0.98018	-0.03674
289.103	0.88959	-0.03905	288.946	0.98012	-0.03653
289.27	0.88947	-0.03885	289.116	0.98006	-0.03632
289.438	0.88935	-0.03863	289.284	0.97998	-0.0361
289.606	0.88923	-0.03842	289.452	0.97991	-0.03589
289.774	0.88911	-0.0382	289.62	0.97984	-0.03568
289.941	0.88898	-0.03798	289.787	0.97976	-0.03546
290.109	0.88885	-0.03776	289.956	0.97968	-0.03524
290.277	0.88872	-0.03754	290.123	0.9796	-0.03502
290.446	0.88859	-0.03732	290.293	0.97952	-0.03479
290.614	0.88846	-0.0371	290.456	0.97943	-0.03455
290.781	0.88833	-0.03688	290.626	0.97934	-0.03434
290.95	0.88819	-0.03666	290.79	0.97926	-0.03412
291.117	0.88805	-0.03646	290.96	0.97918	-0.0339
291.284	0.88792	-0.03625	291.129	0.97909	-0.03367
291.453	0.88778	-0.03603	291.299	0.979	-0.03342
291.623	0.88765	-0.03583	291.466	0.97892	-0.03319
291.789	0.88752	-0.0356	291.637	0.97883	-0.03295
291.957	0.88738	-0.03538	291.804	0.97873	-0.03271
292.126	0.88725	-0.03515	291.973	0.97862	-0.03246
292.294	0.8871	-0.03492	292.138	0.97851	-0.03221
292.461	0.88696	-0.03469	292.309	0.97841	-0.03196
292.63	0.88681	-0.03446	292.477	0.97829	-0.03171
292.797	0.88666	-0.03423	292.644	0.97818	-0.03146
292.965	0.88651	-0.03399	292.814	0.97808	-0.03122
293.133	0.88635	-0.03375	292.978	0.97797	-0.03098
293.301	0.88619	-0.03352	293.15	0.97785	-0.03073
293.469	0.88603	-0.03329	293.32	0.97774	-0.03047
293.637	0.88587	-0.03308	293.483	0.97764	-0.03022
293.805	0.8857	-0.03285	293.652	0.97753	-0.02997
293.976	0.88554	-0.03263	293.82	0.97741	-0.02972
294.141	0.88537	-0.0324	293.992	0.9773	-0.02945
294.313	0.88521	-0.03217	294.158	0.97719	-0.0292
294.48	0.88504	-0.03193	294.327	0.97707	-0.02895
294.647	0.88488	-0.0317	294.493	0.97695	-0.02868
294.818	0.88471	-0.03147	294.662	0.97683	-0.02842
294.985	0.88454	-0.03123	294.832	0.9767	-0.02815
295.148	0.88439	-0.03099	294.995	0.97657	-0.02788
295.319	0.88423	-0.03074	295.168	0.97645	-0.0276
295.488	0.88406	-0.03049	295.335	0.97632	-0.02732
295.655	0.8839	-0.03026	295.504	0.9762	-0.02703
295.822	0.88374	-0.03002	295.667	0.97607	-0.02676
295.993	0.88358	-0.02978	295.837	0.97593	-0.02648
296.159	0.88341	-0.02956	296.008	0.97579	-0.0262
296.329	0.88323	-0.02933	296.175	0.97565	-0.02592
296.494	0.88306	-0.0291	296.341	0.9755	-0.02564
296.666	0.88288	-0.02887	296.512	0.97536	-0.02536
296.832	0.88268	-0.02863	296.68	0.97521	-0.02509
297.001	0.88248	-0.02839	296.847	0.97505	-0.02482
297.169	0.88228	-0.02816	297.016	0.97489	-0.02454
297.335	0.88208	-0.02793	297.182	0.97473	-0.02426
297.507	0.88189	-0.02769	297.352	0.97457	-0.02399
297.675	0.88168	-0.02746	297.522	0.97441	-0.02371
297.842	0.88148	-0.02722	297.688	0.97426	-0.02342
298.01	0.88128	-0.02698	297.856	0.9741	-0.02314
298.178	0.88108	-0.02675	298.026	0.97395	-0.02287
298.347	0.88088	-0.02651	298.195	0.97378	-0.0226
298.512	0.88067	-0.02629	298.359	0.97362	-0.02231
298.68	0.88047	-0.02606	298.526	0.97345	-0.02203
298.851	0.88027	-0.02583	298.694	0.97327	-0.02176
299.017	0.88007	-0.02559	298.863	0.97311	-0.02149
299.188	0.87986	-0.02537	299.035	0.97293	-0.02122
299.355	0.87965	-0.02514	299.2	0.97276	-0.02093
299.524	0.87946	-0.02492	299.366	0.97257	-0.02067
299.691	0.87925	-0.0247	299.533	0.97238	-0.02038
299.861	0.87903	-0.02448	299.703	0.97219	-0.02009
300.027	0.87881	-0.02425	299.87	0.972	-0.01982
300.195	0.8786	-0.02402	300.04	0.97181	-0.01955
300.363	0.87839	-0.02381	300.208	0.97162	-0.01927
300.531	0.87816	-0.02359	300.376	0.97143	-0.019
300.7	0.87794	-0.02337	300.544	0.97124	-0.01874
300.867	0.87771	-0.02314	300.712	0.97104	-0.01848
301.036	0.87748	-0.02293	300.876	0.97085	-0.01822
301.202	0.87724	-0.02271	301.049	0.97064	-0.01795
301.371	0.877	-0.02249	301.217	0.97044	-0.01769
301.54	0.87677	-0.02226	301.383	0.97023	-0.01743
301.706	0.87653	-0.02204	301.551	0.97003	-0.01716
301.876	0.8763	-0.02184	301.721	0.96982	-0.0169
302.044	0.87605	-0.02162	301.889	0.96961	-0.01664
302.21	0.87581	-0.02141	302.055	0.9694	-0.01638
302.382	0.87555	-0.02121	302.221	0.96918	-0.01611
302.548	0.87531	-0.021	302.393	0.96897	-0.01585
302.716	0.87506	-0.02078	302.558	0.96875	-0.01559
302.884	0.87481	-0.02058	302.728	0.96854	-0.01534
303.051	0.87455	-0.02037	302.896	0.96833	-0.0151
303.221	0.87429	-0.02017	303.069	0.96811	-0.01485
303.389	0.87403	-0.01997	303.234	0.96787	-0.01461
303.557	0.87377	-0.01976	303.402	0.96764	-0.01437
303.725	0.87351	-0.01956	303.572	0.96741	-0.01413
303.892	0.87324	-0.01935	303.739	0.96717	-0.01391
304.06	0.87298	-0.01913	303.907	0.96693	-0.01368
304.226	0.8727	-0.01893	304.074	0.96668	-0.01344
304.396	0.87243	-0.01873	304.244	0.96644	-0.0132
304.562	0.87214	-0.01851	304.412	0.96618	-0.01297
304.73	0.87187	-0.01832	304.582	0.96593	-0.01273
304.897	0.87159	-0.01812	304.744	0.96567	-0.0125
305.063	0.87131	-0.01791	304.914	0.96543	-0.01227
305.23	0.87103	-0.0177	305.079	0.96518	-0.01204
305.402	0.87074	-0.01748	305.246	0.96492	-0.0118
305.566	0.87045	-0.01728	305.416	0.96465	-0.01156
305.737	0.87016	-0.01709	305.584	0.96439	-0.01133
305.904	0.86987	-0.01689	305.752	0.96412	-0.01111
306.073	0.86958	-0.01668	305.919	0.96384	-0.01089
306.24	0.86929	-0.01648	306.09	0.96358	-0.01067
306.406	0.86899	-0.01627	306.257	0.9633	-0.01046
306.573	0.86868	-0.01605	306.425	0.96303	-0.01024
306.741	0.86837	-0.01586	306.593	0.96276	-0.01002
306.907	0.86806	-0.01565	306.761	0.96248	-0.0098
307.077	0.86776	-0.01545	306.927	0.9622	-0.0096
307.244	0.86745	-0.01524	307.098	0.96192	-0.0094
307.412	0.86714	-0.01502	307.263	0.96165	-0.00918
307.578	0.86684	-0.0148	307.435	0.96138	-0.00896
307.747	0.86653	-0.01459	307.598	0.96109	-0.00876
307.914	0.86622	-0.01438	307.765	0.9608	-0.00854
308.082	0.86591	-0.01418	307.935	0.96051	-0.00832
308.253	0.86559	-0.01398	308.104	0.96021	-0.0081
308.419	0.86528	-0.01376	308.271	0.95991	-0.00789
308.585	0.86495	-0.01356	308.44	0.95962	-0.00767
308.755	0.86462	-0.01334	308.61	0.95933	-0.00744
308.922	0.86429	-0.01313	308.775	0.95902	-0.00722
309.088	0.86395	-0.01291	308.943	0.95871	-0.00703
309.255	0.86361	-0.01271	309.11	0.95841	-0.00683
309.425	0.86326	-0.0125	309.281	0.95811	-0.00662
309.594	0.86292	-0.01228	309.448	0.95781	-0.00642
309.758	0.86258	-0.01207	309.615	0.9575	-0.00622
309.927	0.86224	-0.01185	309.782	0.95719	-0.00602
310.097	0.8619	-0.01163	309.95	0.95688	-0.00582
310.268	0.86155	-0.01142	310.118	0.95657	-0.00562
310.432	0.86121	-0.01121	310.282	0.95626	-0.00543
310.602	0.86087	-0.011	310.452	0.95595	-0.00522
310.769	0.86053	-0.01078	310.621	0.95564	-0.00501
310.938	0.86018	-0.01057	310.79	0.95531	-0.0048
311.104	0.85983	-0.01036	310.956	0.95498	-0.00459
311.272	0.85947	-0.01014	311.124	0.95465	-0.00439
311.441	0.85912	-0.00993	311.291	0.95431	-0.00417
311.61	0.85877	-0.00971	311.458	0.95398	-0.00397
311.776	0.85841	-0.00949	311.625	0.95365	-0.00377
311.943	0.85806	-0.00926	311.794	0.95332	-0.00357
312.111	0.8577	-0.00903	311.962	0.95299	-0.00336
312.279	0.85733	-0.00881	312.132	0.95265	-0.00316
312.446	0.85697	-0.0086	312.297	0.9523	-0.00296
312.615	0.85661	-0.00837	312.466	0.95196	-0.00276
312.784	0.85625	-0.00813	312.636	0.95163	-0.00255
312.953	0.85588	-0.00791	312.802	0.95129	-0.00234
313.118	0.85551	-0.00768	312.967	0.95095	-0.00214
313.286	0.85514	-0.00744	313.133	0.9506	-0.00194
313.451	0.85477	-0.0072	313.305	0.95025	-0.00174
313.622	0.8544	-0.00697	313.474	0.94989	-0.00152
313.791	0.85404	-0.00673	313.642	0.94953	-0.0013
313.959	0.85367	-0.00649	313.807	0.94917	-0.00108
314.126	0.85331	-0.00624	313.977	0.94882	-0.000869001
314.294	0.85294	-0.00601	314.144	0.94846	-0.000643442
314.462	0.85258	-0.00577	314.313	0.94809	-0.000430437
314.631	0.85221	-0.00553	314.479	0.94773	-0.0002126
314.801	0.85185	-0.00528	314.65	0.94737	9.7376e-06
314.967	0.85148	-0.00505	314.816	0.94701	0.000236907
315.134	0.85111	-0.00481	314.985	0.94665	0.00045334
315.303	0.85074	-0.00457	315.151	0.94629	0.000679456
315.469	0.85038	-0.00433	315.318	0.94592	0.000895414
315.639	0.85001	-0.00409	315.486	0.94555	0.00112
315.807	0.84963	-0.00385	315.656	0.94519	0.00133
315.977	0.84926	-0.00361	315.824	0.94483	0.00156
316.146	0.84888	-0.00337	315.993	0.94447	0.00179
316.313	0.84851	-0.00312	316.16	0.94411	0.00202
316.48	0.84814	-0.00288	316.327	0.94374	0.00226
316.65	0.84776	-0.00263	316.495	0.94338	0.0025
316.818	0.8474	-0.00239	316.666	0.94301	0.00274
316.987	0.84703	-0.00216	316.833	0.94265	0.00297
317.152	0.84666	-0.00191	317.002	0.94228	0.00321
317.318	0.84629	-0.00166	317.169	0.94191	0.00344
317.488	0.84593	-0.00142	317.335	0.94154	0.00368
317.659	0.84556	-0.00116	317.505	0.94117	0.00392
317.827	0.84519	-0.000903942	317.672	0.94079	0.00416
317.991	0.84482	-0.000657489	317.839	0.94041	0.0044
318.159	0.84445	-0.000408672	318.006	0.94004	0.00462
318.328	0.8441	-0.000159548	318.174	0.93966	0.00486
318.497	0.84373	9.89137e-05	318.34	0.93927	0.00509
318.667	0.84336	0.000358951	318.51	0.93889	0.00534
318.833	0.843	0.000605981	318.68	0.9385	0.00558
319.002	0.84263	0.000866537	318.85	0.93812	0.00583
319.171	0.84228	0.00113	319.014	0.93773	0.00607
319.337	0.84192	0.00139	319.183	0.93735	0.00631
319.509	0.84157	0.00165	319.351	0.93697	0.00655
319.673	0.84121	0.00192	319.518	0.93658	0.0068
319.84	0.84086	0.00219	319.688	0.9362	0.00705
320.013	0.8405	0.00245	319.859	0.93581	0.0073
320.179	0.84014	0.00271	320.023	0.93544	0.00756
320.346	0.83978	0.00298	320.189	0.93505	0.00781
320.513	0.83941	0.00326	320.354	0.93467	0.00807
320.682	0.83906	0.00354	320.529	0.93429	0.00832
320.85	0.83869	0.0038	320.695	0.9339	0.00858
321.021	0.83833	0.00406	320.861	0.93351	0.00883
321.19	0.83796	0.00433	321.028	0.93313	0.00911
321.358	0.8376	0.00461	321.193	0.93274	0.00937
321.524	0.83723	0.00489	321.365	0.93236	0.00965
321.693	0.83686	0.00517	321.533	0.93197	0.00992
321.864	0.83649	0.00545	321.701	0.93158	0.01019
322.031	0.83613	0.00573	321.867	0.93121	0.01046
322.198	0.83577	0.006	322.038	0.93082	0.01073
322.362	0.83541	0.00627	322.208	0.93042	0.01102
322.534	0.83505	0.00656	322.375	0.93004	0.0113
322.702	0.83469	0.00683	322.541	0.92966	0.01158
322.869	0.83433	0.0071	322.711	0.92927	0.01185
323.037	0.83397	0.00737	322.88	0.92887	0.01212
323.209	0.83361	0.00764	323.049	0.92848	0.0124
323.375	0.83326	0.00792	323.215	0.9281	0.01267
323.539	0.83291	0.0082	323.385	0.92771	0.01296
323.711	0.83257	0.00849	323.551	0.92731	0.01325
323.878	0.83222	0.00877	323.719	0.92693	0.01353
324.049	0.83187	0.00906	323.889	0.92655	0.01381
324.216	0.83152	0.00935	324.055	0.92615	0.01411
324.383	0.83116	0.00964	324.22	0.92574	0.0144
324.554	0.83081	0.00993	324.392	0.92534	0.01469
324.722	0.83044	0.01022	324.561	0.92494	0.01498
324.889	0.83008	0.01051	324.729	0.92455	0.01525
325.058	0.82971	0.01082	324.896	0.92414	0.01556
325.223	0.82935	0.01112	325.067	0.92374	0.01587
325.394	0.82898	0.01141	325.235	0.92335	0.01617
325.56	0.8286	0.01171	325.401	0.92295	0.01648
325.729	0.82823	0.012	325.569	0.92255	0.01678
325.895	0.82787	0.01229	325.735	0.92215	0.01708
326.064	0.82751	0.0126	325.902	0.92176	0.01739
326.233	0.82715	0.0129	326.071	0.92135	0.01771
326.404	0.82679	0.0132	326.237	0.92095	0.01803
326.571	0.82642	0.0135	326.41	0.92055	0.01835
326.74	0.82606	0.01381	326.576	0.92015	0.01865
326.908	0.82569	0.01412	326.743	0.91975	0.01896
327.075	0.82532	0.01443	326.911	0.91934	0.01927
327.243	0.82495	0.01475	327.08	0.91893	0.01958
327.412	0.82456	0.01506	327.245	0.91851	0.0199
327.579	0.82418	0.01538	327.416	0.9181	0.0202
327.749	0.8238	0.0157	327.584	0.91768	0.02051
327.914	0.82343	0.01602	327.755	0.91726	0.02083
328.083	0.82305	0.01634	327.923	0.91685	0.02115
328.253	0.82268	0.01665	328.087	0.91642	0.02148
328.421	0.82231	0.01695	328.257	0.91598	0.02181
328.591	0.82193	0.01727	328.425	0.91554	0.02214
328.757	0.82156	0.0176	328.597	0.91512	0.02247
328.929	0.82119	0.01791	328.758	0.91469	0.02279
329.094	0.82082	0.01822	328.929	0.91426	0.02314
329.263	0.82046	0.01856	329.098	0.91384	0.02349
329.433	0.82008	0.01888	329.265	0.91342	0.02384
329.601	0.8197	0.0192	329.432	0.913	0.02417
329.767	0.81932	0.01954	329.602	0.91257	0.02449
329.937	0.81893	0.01988	329.771	0.91214	0.02482
330.104	0.81854	0.02022	329.94	0.91171	0.02517
330.272	0.81815	0.02055	330.106	0.91127	0.02551
330.44	0.81775	0.02089	330.277	0.91081	0.02585
330.611	0.81736	0.02123	330.444	0.91037	0.02621
330.779	0.81695	0.02158	330.611	0.90992	0.02654
330.947	0.81654	0.02193	330.778	0.90946	0.02687
331.11	0.81614	0.02227	330.947	0.90901	0.02722
331.28	0.81573	0.02262	331.114	0.90855	0.02757
331.449	0.81532	0.02296	331.282	0.90809	0.02794
331.618	0.81491	0.02331	331.453	0.90763	0.02831
331.788	0.81451	0.02365	331.623	0.90717	0.02867
331.955	0.8141	0.02401	331.787	0.90671	0.02903
332.124	0.81368	0.02436	331.957	0.90624	0.02939
332.291	0.81327	0.02471	332.126	0.90578	0.02976
332.455	0.81286	0.02507	332.296	0.90531	0.03013
332.626	0.81246	0.02542	332.462	0.90484	0.03051
332.794	0.81204	0.02578	332.628	0.90437	0.0309
332.965	0.81164	0.02615	332.795	0.90388	0.03126
333.136	0.81122	0.02653	332.964	0.90339	0.03162
333.298	0.81079	0.02691	333.132	0.9029	0.032
333.468	0.81037	0.02728	333.3	0.9024	0.03239
333.634	0.80995	0.02766	333.467	0.90191	0.03277
333.805	0.80952	0.02804	333.636	0.90142	0.03315
333.971	0.80909	0.02841	333.805	0.90091	0.03353
334.143	0.80865	0.0288	333.973	0.90041	0.03392
334.311	0.80821	0.02918	334.142	0.89989	0.03431
334.478	0.80775	0.02958	334.309	0.89938	0.03469
334.646	0.80729	0.02997	334.478	0.89888	0.03509
334.816	0.80684	0.03035	334.645	0.89836	0.03549
334.983	0.80639	0.03073	334.812	0.89784	0.03587
335.153	0.80593	0.03113	334.982	0.89733	0.03625
335.321	0.80547	0.03152	335.148	0.8968	0.03664
335.486	0.805	0.03192	335.317	0.89628	0.03704
335.655	0.80453	0.03231	335.481	0.89576	0.03744
335.823	0.80405	0.0327	335.647	0.89523	0.03784
335.993	0.80358	0.0331	335.816	0.8947	0.03823
336.162	0.80312	0.0335	335.987	0.89415	0.03864
336.329	0.80264	0.03391	336.154	0.8936	0.03905
336.499	0.80216	0.03432	336.322	0.89304	0.03946
336.666	0.80168	0.03474	336.493	0.89248	0.03987
336.835	0.80119	0.03516	336.66	0.89192	0.04029
337.001	0.8007	0.03559	336.829	0.89135	0.0407
337.173	0.80022	0.03601	336.997	0.89077	0.04111
337.339	0.79973	0.03644	337.168	0.89019	0.04152
337.51	0.79924	0.03688	337.333	0.8896	0.04194
337.681	0.79873	0.03731	337.5	0.889	0.04236
337.847	0.79822	0.03775	337.668	0.8884	0.04278
338.015	0.79771	0.03819	337.836	0.8878	0.04319
338.185	0.7972	0.03862	338.001	0.8872	0.04362
338.352	0.79669	0.03905	338.174	0.88658	0.04406
338.522	0.79617	0.03948	338.342	0.88596	0.04448
338.688	0.79564	0.03992	338.507	0.88532	0.04492
338.858	0.7951	0.04036	338.678	0.88469	0.04535
339.028	0.79456	0.04082	338.846	0.88405	0.04579
339.195	0.79402	0.04127	339.014	0.88341	0.04623
339.361	0.79348	0.04171	339.18	0.88276	0.04667
339.532	0.79294	0.04217	339.351	0.88211	0.04712
339.698	0.79238	0.04263	339.517	0.88145	0.04757
339.868	0.79183	0.0431	339.686	0.88078	0.04802
[truncated: 2,700 more rows]
