# Supplementary material for: Dynamic and transformable Cu12 cluster-based C-H···π-stacked porous supramolecular frameworks
Source: Nat Commun. 2023 Oct 12;14:6413. doi: 10.1038/s41467-023-42201-w (PMC10570389; doi:10.1038/s41467-023-42201-w)
Supplement: Supplementary file 4 — Supplementary Data 1-3 [file 41467_2023_42201_MOESM4_ESM.zip › Supplementary Data 2.xlsx]

## Sheet: Sheet1
N2 adsorption and desorption isotherms of Cu12a-π at 77 K
Adsorption Pressure[P/Po]	Adsorption volume [cc/g]	Desorption Pressure[P/Po]	Desorption volume [cc/g]
1e-08	6.46674	0.99326	69.8402
0.0023	6.79103	0.99319	47.3063
0.00465	7.00014	0.93362	24.0921
0.00715	7.20149	0.89693	22.5109
0.00979	7.42761	0.86669	21.4033
0.01323	7.70141	0.83668	20.5461
0.01638	7.89641	0.80568	19.6109
0.01898	8.07712	0.77677	18.6472
0.02195	8.29121	0.74605	17.7335
0.02534	8.57451	0.71567	16.9695
0.02959	8.68774	0.68703	16.3218
0.03469	8.84647	0.65481	15.536
0.0402	8.98294	0.62708	14.7557
0.04639	9.13707	0.59696	14.0406
0.05346	9.30789	0.5666	13.5274
0.06207	9.42962	0.5369	13.1948
0.07206	9.72717	0.5072	12.8617
0.08303	9.79309	0.47848	12.5517
0.09592	9.85518	0.44873	12.0569
0.11037	9.92289	0.42189	11.7148
0.12692	10	0.39208	11.294
0.14646	10.1181	0.36171	11.016
0.16964	10.0554	0.33205	10.846
0.19525	10.0733	0.30285	10.5702
0.225	10.1767	0.27379	10.3141
0.25563	10.2489	0.24469	10.2231
0.28732	10.3628	0.21548	10.1436
0.318	10.7724	0.18588	10.0667
0.34842	10.9317	0.15638	10.0913
0.37843	11.1221	0.12757	10.004
0.40819	11.4968	0.0976	9.86304
0.43835	11.9766	0.06796	9.60487
0.46891	12.2127	0.04084	8.99885
0.4992	12.3627
0.52884	12.7343
0.55985	13.0676
0.58925	13.5501
0.61899	14.1924
0.64968	15.1948
0.68152	15.6115
0.71253	16.3348
0.74185	16.9065
0.77082	17.8233
0.80396	19.03
0.83488	19.9321
0.8651	20.7675
0.89511	21.7081
0.92854	22.9684
0.95677	24.8271
0.98475	29.9684
0.99326	69.8402
