# Supplementary material for: Dynamic and transformable Cu12 cluster-based C-H···π-stacked porous supramolecular frameworks
Source: Nat Commun. 2023 Oct 12;14:6413. doi: 10.1038/s41467-023-42201-w (PMC10570389; doi:10.1038/s41467-023-42201-w)
Supplement: Supplementary file 4 — Supplementary Data 1-3 [file 41467_2023_42201_MOESM4_ESM.zip › Supplementary Data 3.xlsx]

## Sheet: Sheet1
N2 adsorption and desorption isotherms of Cu12b-NACs at 77 K
Adsorption Pressure[P/Po]	Adsorption volume [cc/g]	Desorption Pressure[P/Po]	Desorption volume [cc/g]
0.00244	0.83641	0.99541	58.4881
0.00536	1.07673	0.98597	40.6887
0.00847	1.25509	0.9199	28.8987
0.01166	1.42056	0.88762	26.5809
0.01526	1.55526	0.86023	24.9079
0.01877	1.66789	0.82883	23.2297
0.02217	1.7793	0.79963	21.6246
0.02561	1.88424	0.77075	20.039
0.02958	1.9818	0.73974	18.4998
0.03403	2.10775	0.71234	17.1796
0.03941	2.12633	0.68214	16.0162
0.04545	2.20413	0.65359	14.8713
0.05257	2.2826	0.62244	13.6474
0.06048	2.34292	0.59193	12.5401
0.06965	2.38642	0.56261	11.4373
0.08091	2.48056	0.53254	10.4829
0.0938	2.57719	0.50395	9.63788
0.10781	2.66072	0.47321	8.5548
0.12465	2.74646	0.44384	7.68723
0.14379	2.9231	0.41295	6.93417
0.16601	3.0736	0.38438	6.38221
0.19148	3.38612	0.35455	5.82835
0.22038	3.66077	0.32453	5.31112
0.25021	4.07094	0.29441	4.81085
0.28003	4.55999	0.26454	4.30605
0.3099	5.08126	0.23472	3.85806
0.33987	5.55212	0.20547	3.51913
0.36925	6.10483	0.17554	3.1906
0.3997	6.66315	0.14691	2.94423
0.42989	7.28064	0.11784	2.71176
0.46029	8.16701	0.08797	2.53346
0.49101	9.08886	0.05791	2.32329
0.52102	9.79233	0.03585	2.11405
0.55108	10.6674
0.58096	11.6463
0.61115	12.6323
0.6409	13.8299
0.67218	14.9909
0.7014	15.9398
0.73277	17.4319
0.7637	18.7568
0.79392	20.0435
0.82287	21.6032
0.85363	23.319
0.88344	25.2795
0.91475	27.6608
0.94511	30.8802
0.97487	36.1646
0.99541	58.4881
0.98475	29.9684
0.99326	69.8402
