# Supplementary material for: Dynamic and transformable Cu12 cluster-based C-H···π-stacked porous supramolecular frameworks
Source: Nat Commun. 2023 Oct 12;14:6413. doi: 10.1038/s41467-023-42201-w (PMC10570389; doi:10.1038/s41467-023-42201-w)
Supplement: Supplementary file 5 — Source Data [file 41467_2023_42201_MOESM5_ESM.xlsx]

## Sheet: Sheet1
The coordinates of the optimized structures
[Cu12a + 2(PTC4A)]								[Cu12b + 2(TC4A)]
Cu 2.00295200 1.04322400 -2.39055000								Cu 2.00295200 1.04322400 -2.39055000
Cu 0.01065800 -1.88409600 0.86272800								Cu 0.01065800 -1.88409600 0.86272800
Cu -2.16108700 1.38458700 -2.03984600								Cu -2.16108700 1.38458700 -2.03984600
Cu -2.24693600 -2.00913500 -1.04712000								Cu -2.24693600 -2.00913500 -1.04712000
Cu -0.15577800 -0.92119600 -1.91580100								Cu -0.15577800 -0.92119600 -1.91580100
Cu 1.91507500 -2.46288400 -1.41014500								Cu 1.91507500 -2.46288400 -1.41014500
S 3.96559000 1.48645400 -3.79867500								S 3.96559000 1.48645400 -3.79867500
S 4.21844400 -2.15805400 3.22157700								S 4.21844400 -2.15805400 3.22157700
S 3.83308400 -3.86412500 -2.09663000								S 3.83308400 -3.86412500 -2.09663000
S 4.36826600 3.18058200 1.53543700								S 4.36826600 3.18058200 1.53543700
O 3.00934300 1.93282200 -0.92569600								O 3.00934300 1.93282200 -0.92569600
O 2.97117900 -2.42314200 0.45114100								O 2.97117900 -2.42314200 0.45114100
O 2.78824100 -0.99220300 -2.43813800								O 2.78824100 -0.99220300 -2.43813800
O 3.15791000 0.42987600 1.96871900								O 3.15791000 0.42987600 1.96871900
N -0.42997400 -0.88882900 -5.34983100								N -0.42997400 -0.88882900 -5.34983100
N -0.29675600 -5.44549900 0.76619300								N -0.29675600 -5.44549900 0.76619300
C 8.98883300 -4.43973100 1.48451000								C 0.60714000 0.03255000 -4.93696000
H 9.16096400 -3.69063100 0.69213800								H 0.60792700 0.90896800 -5.61094800
H 9.93072000 -4.99501200 1.64602400								H 1.58592400 -0.45990100 -5.05182200
H 8.75697900 -3.89515000 2.41628000								C -0.33069500 1.03831500 -2.60867600
C 7.64979100 -6.45482800 2.21349300								C -1.70345900 -0.53453400 -5.80589400
H 7.37083600 -5.97723700 3.16843800								C 4.82283700 2.34859600 -2.46201100
H 8.58163300 -7.02464900 2.38252400								C 0.44291700 0.52476500 -3.52663100
H 6.85168700 -7.17062100 1.95003000								C 4.21336800 2.42220100 -1.17017500
C 8.27994500 -6.15667700 -0.19131100								C 5.84157200 -4.59058700 -0.33157100
H 7.52080800 -6.89078100 -0.51454700								H 6.20652900 -5.15810900 -1.19209200
H 9.21688700 -6.70903200 -0.00226100								C 0.42844200 -3.58299800 -0.67467000
H 8.46789200 -5.46019000 -1.02809200								C -4.17007200 -6.95200900 0.49184500
C 8.84475000 4.85497600 -0.83303000								H -5.18714700 -7.35613600 0.46979900
H 9.02635900 4.11898800 -0.02941500								C 4.66067200 -3.84672100 -0.49211500
H 8.22813300 5.67312100 -0.42039100								C -0.43336700 -4.98672900 4.90579700
H 9.82092400 5.28497200 -1.11769500								H -0.50979800 -4.90334800 5.99479100
C 9.13683900 3.10683600 -2.59856100								C -2.16305000 -6.25883500 -0.73786900
H 9.29299900 2.31981100 -1.84043400								H -1.63887600 -6.10137500 -1.68594700
H 10.12076800 3.54003300 -2.85509800								C 4.99125400 3.06420200 -0.15856300
C 7.99969300 5.29552300 -3.14834900								C -1.57980100 -5.93089600 0.49476200
H 8.97218100 5.75053400 -3.41102500								C 6.54679700 -4.61656000 0.88411800
H 7.33037000 6.09672100 -2.78828000								C 5.12983000 1.74836600 2.33638000
H 7.56130700 4.88193800 -4.07293200								C -3.46615300 -6.77478700 -0.71855100
C 0.60714000 0.03255000 -4.93696000								H -3.94811500 -7.03517500 -1.66624500
H 0.60792700 0.90896800 -5.61094800								C -0.41975800 -2.64568800 -0.99160700
H 1.58592400 -0.45990100 -5.05182200								C -2.20502500 0.73064600 -6.14400700
C -0.33069500 1.03831500 -2.60867600								H -1.60465400 1.63830300 -6.02671300
C -1.70345900 -0.53453400 -5.80589400								C -1.51142200 -5.50081100 4.17283800
C 7.83274400 -1.99143700 -5.04636100								H -2.43006600 -5.81379200 4.68042100
C 4.82283700 2.34859600 -2.46201100								C -0.18523900 -5.20805200 2.13980100
C 8.85812200 -2.47789100 -3.99235500								C 0.75290300 -4.58152900 4.25715200
H 9.02688300 -1.70553400 -3.22200200								H 1.58395300 -4.17486200 4.84345500
H 9.82698300 -2.70411200 -4.47352100								C 6.48963900 -1.69669500 -4.35418500
H 8.51676500 -3.39399700 -3.47966500								C -0.40671800 -2.26470300 -5.10101400
C 0.44291700 0.52476500 -3.52663100								C 4.65318700 -0.18433900 -3.72234600
C 4.21336800 2.42220100 -1.17017500								C 0.66118000 -4.99358300 -0.21971800
C 5.84157200 -4.59058700 -0.33157100								H 0.61284800 -5.65457900 -1.10502700
H 6.20652900 -5.15810900 -1.19209200								H 1.67738900 -5.09332400 0.19587400
C 0.42844200 -3.58299800 -0.67467000								C 6.24136400 3.63270400 -0.44576900
C -4.17007200 -6.95200900 0.49184500								H 6.76771300 4.12928400 0.37360100
H -5.18714700 -7.35613600 0.46979900								C 4.59945300 -2.49231300 -2.99458600
C 4.66067200 -3.84672100 -0.49211500								C 5.81520400 -2.71546300 -3.65116900
C -0.43336700 -4.98672900 4.90579700								H 6.24480100 -3.72193900 -3.60265000
H -0.50979800 -4.90334800 5.99479100								C 4.83246500 -3.10938200 1.81156300
C -2.16305000 -6.25883500 -0.73786900								C 6.35614500 -0.42878700 3.57356200
H -1.63887600 -6.10137500 -1.68594700								H 6.80399900 -1.30263000 4.05459900
C 4.99125400 3.06420200 -0.15856300								C 5.06031900 -0.56542500 3.05272400
C -1.57980100 -5.93089600 0.49476200								C 0.89608900 -4.68366500 2.86567100
C 6.54679700 -4.61656000 0.88411800								H 1.81680600 -4.35127000 2.37586300
C 5.12983000 1.74836600 2.33638000								C -2.49779000 -1.71538200 -5.91618600
C -3.46615300 -6.77478700 -0.71855100								C -1.87793200 -4.20337400 -5.33616800
H -3.94811500 -7.03517500 -1.66624500								H -2.83914500 -4.64777700 -5.61531300
C -0.41975800 -2.64568800 -0.99160700								C 4.09700900 -3.08585200 0.58085900
C -2.20502500 0.73064600 -6.14400700								C -2.28500300 -6.07927600 1.72735400
H -1.60465400 1.63830300 -6.02671300								C -3.81217200 -1.61838600 -6.40391700
C -1.51142200 -5.50081100 4.17283800								H -4.43596000 -2.51342600 -6.49823100
H -2.43006600 -5.81379200 4.68042100								C -0.83597700 -5.00670700 -4.85398500
C -0.18523900 -5.20805200 2.13980100								H -0.98289800 -6.08804300 -4.76404300
C 0.75290300 -4.58152900 4.25715200								C 5.87120900 -0.43445200 -4.37463200
H 1.58395300 -4.17486200 4.84345500								H 6.34001200 0.39753000 -4.90689500
C 6.48963900 -1.69669500 -4.35418500								C 0.40548100 -4.43970000 -4.49383800
C -0.40671800 -2.26470300 -5.10101400								H 1.20939600 -5.08237200 -4.11835800
C 4.65318700 -0.18433900 -3.72234600								C 6.41946000 1.86068500 2.86551500
C 0.66118000 -4.99358300 -0.21971800								H 6.92628400 2.82817300 2.77840000
H 0.61284800 -5.65457900 -1.10502700								C -3.58895200 -6.60263700 1.71620800
H 1.67738900 -5.09332400 0.19587400								H -4.14402000 -6.72762900 2.65198200
C 6.24136400 3.63270400 -0.44576900								C 6.81717400 3.58258500 -1.72755700
H 6.76771300 4.12928400 0.37360100								C -1.67278200 -2.81896600 -5.46196400
C 4.59945300 -2.49231300 -2.99458600								C 0.63969700 -3.06138800 -4.60838700
C 5.81520400 -2.71546300 -3.65116900								H 1.60286000 -2.63303800 -4.31398400
H 6.24480100 -3.72193900 -3.60265000								C 4.38675400 0.52823500 2.42741700
C 4.83246500 -3.10938200 1.81156300								C -4.31352700 -0.36144900 -6.75996800
C 8.18410300 4.20494200 -2.06470500								H -5.33787700 -0.27249600 -7.13503200
C 6.35614500 -0.42878700 3.57356200								C 7.07207600 0.77876700 3.49346300
H 6.80399900 -1.30263000 4.05459900								C 6.00604100 -3.85855800 1.94540400
C 8.49477800 0.95463100 4.05485700								H 6.51293200 -3.84251400 2.91653000
C 5.06031900 -0.56542500 3.05272400								C 3.95638000 -1.21319500 -3.01406200
C 0.89608900 -4.68366500 2.86567100								C 6.07170600 2.92363400 -2.72496300
H 1.81680600 -4.35127000 2.37586300								H 6.46642100 2.84824000 -3.74410800
C -2.49779000 -1.71538200 -5.91618600								C -3.51942800 0.79756800 -6.62614200
C -1.87793200 -4.20337400 -5.33616800								H -3.93814900 1.77257700 -6.89496800
H -2.83914500 -4.64777700 -5.61531300								C -1.39819200 -5.61195700 2.77645800
C 4.09700900 -3.08585200 0.58085900								Cu -2.00296400 -1.04318100 2.39055900
C 9.03596600 -0.34458900 4.68349500								Cu -0.01068600 1.88411000 -0.86271900
H 9.08985800 -1.16520900 3.94583400								Cu 2.16107700 -1.38459400 2.03983700
H 8.41244500 -0.68128900 5.53070200								Cu 2.24692500 2.00914800 1.04712900
H 10.05679600 -0.17516700 5.06844800								Cu 0.15577400 0.92121800 1.91582600
C -2.28500300 -6.07927600 1.72735400								Cu -1.91508100 2.46289900 1.41014800
C 7.84969600 -5.41117300 1.08732300								S -3.96559800 -1.48641900 3.79869500
C -3.81217200 -1.61838600 -6.40391700								S -4.21845200 2.15805600 -3.22158100
H -4.43596000 -2.51342600 -6.49823100								S -3.83308800 3.86414900 2.09661600
C -0.83597700 -5.00670700 -4.85398500								S -4.36828100 -3.18057100 -1.53540600
H -0.98289800 -6.08804300 -4.76404300								O -3.00937300 -1.93275500 0.92570400
C 5.87120900 -0.43445200 -4.37463200								O -2.97122300 2.42308700 -0.45112400
H 6.34001200 0.39753000 -4.90689500								O -2.78822200 0.99224500 2.43819800
C 0.40548100 -4.43970000 -4.49383800								O -3.15790000 -0.42988800 -1.96876800
H 1.20939600 -5.08237200 -4.11835800								N 0.43001900 0.88876500 5.34986900
C 6.41946000 1.86068500 2.86551500								N 0.29672800 5.44549300 -0.76626100
H 6.92628400 2.82817300 2.77840000								C -0.60713400 -0.03255900 4.93697500
C -3.58895200 -6.60263700 1.71620800								H -0.60795600 -0.90898900 5.61094600
H -4.14402000 -6.72762900 2.65198200								H -1.58590100 0.45992600 5.05184000
C 6.81717400 3.58258500 -1.72755700								C 0.33069700 -1.03830500 2.60868400
C 8.41337000 -0.74347300 -5.74021000								C 1.70348400 0.53440300 5.80593500
H 8.60573100 0.07314000 -5.02131800								C -4.82282000 -2.34861600 2.46205200
H 7.74126200 -0.36121200 -6.52874900								C -0.44291700 -0.52475700 3.52663700
H 9.37506500 -0.99831200 -6.21853100								C -4.21337000 -2.42219100 1.17020400
C -1.67278200 -2.81896600 -5.46196400								C -5.84149000 4.59072900 0.33151100
C 7.63311400 -3.09349600 -6.11542200								H -6.20642600 5.15828300 1.19201900
H 8.59213400 -3.32770000 -6.61225000								C -0.42845400 3.58300200 0.67464400
H 6.91570300 -2.76749900 -6.88856000								C 4.17005000 6.95199800 -0.49198700
H 7.24807800 -4.02803500 -5.67232600								H 5.18712700 7.35612200 -0.46996100
C 0.63969700 -3.06138800 -4.60838700								C -4.66064300 3.84678600 0.49208500
H 1.60286000 -2.63303800 -4.31398400								C 0.43324900 4.98675600 -4.90587300
C 9.45434400 1.37242100 2.91312700								H 0.50965700 4.90338300 -5.99486900
H 10.47962200 1.51382500 3.30131100								C 2.16305500 6.25881500 0.73776500
H 9.14111000 2.31987300 2.44093000								H 1.63890000 6.10135000 1.68585300
H 9.48661600 0.59999900 2.12518100								C -4.99124200 -3.06423300 0.15860700
C 4.38675400 0.52823500 2.42741700								C 1.57977900 5.93088700 -0.49485500
C 8.48734400 2.05367600 5.14555600								C -6.54668800 4.61673900 -0.88419400
H 7.81741000 1.77518700 5.97820800								C -5.12986900 -1.74834100 -2.33630600
H 8.14102500 3.02239800 4.74608100								C 3.46615700 6.77476900 0.71842300
H 9.50328900 2.20214000 5.55511000								H 3.94814000 7.03514900 1.66610800
C -4.31352700 -0.36144900 -6.75996800								C 0.41974900 2.64570400 0.99161600
H -5.33787700 -0.27249600 -7.13503200								C 2.20498600 -0.73080700 6.14403100
C 7.07207600 0.77876700 3.49346300								H 1.60457100 -1.63843300 6.02672300
C 6.00604100 -3.85855800 1.94540400								C 1.51132400 5.50082200 -4.17293200
H 6.51293200 -3.84251400 2.91653000								H 2.42996000 5.81380100 -4.68053000
C 3.95638000 -1.21319500 -3.01406200								C 0.18517700 5.20806500 -2.13987000
C 6.07170600 2.92363400 -2.72496300								C -0.75301200 4.58156500 -4.25720800
H 6.46642100 2.84824000 -3.74410800								H -1.58407800 4.17491000 -4.84349600
C -3.51942800 0.79756800 -6.62614200								C -6.48974400 1.69668700 4.35402500
H -3.93814900 1.77257700 -6.89496800								C 0.40683200 2.26464400 5.10107000
C -1.39819200 -5.61195700 2.77645800								C -4.65322700 0.18436000 3.72230700
Cu -2.00296400 -1.04318100 2.39055900								C -0.66119200 4.99358300 0.21967000
Cu -0.01068600 1.88411000 -0.86271900								H -0.61284600 5.65459300 1.10496800
Cu 2.16107700 -1.38459400 2.03983700								H -1.67740700 5.09332300 -0.19590800
Cu 2.24692500 2.00914800 1.04712900								C -6.24131200 -3.63280900 0.44583800
Cu 0.15577400 0.92121800 1.91582600								H -6.76764800 -4.12942200 -0.37352000
Cu -1.91508100 2.46289900 1.41014800								C -4.59949100 2.49232900 2.99453200
S -3.96559800 -1.48641900 3.79869500								C -5.81528500 2.71546300 3.65104200
S -4.21845200 2.15805600 -3.22158100								H -6.24490000 3.72192900 3.60248600
S -3.83308800 3.86414900 2.09661600								C -4.83243800 3.10943700 -1.81158800
S -4.36828100 -3.18057100 -1.53540600								C -6.35621200 0.42883100 -3.57342700
O -3.00937300 -1.93275500 0.92570400								H -6.80407800 1.30268100 -4.05444100
O -2.97122300 2.42308700 -0.45112400								C -5.06035300 0.56544500 -3.05266700
O -2.78822200 0.99224500 2.43819800								C -0.89617000 4.68369300 -2.86572300
O -3.15790000 -0.42988800 -1.96876800								H -1.81688200 4.35130400 -2.37590100
N 0.43001900 0.88876500 5.34986900								C 2.49787300 1.71521100 5.91624700
N 0.29672800 5.44549300 -0.76626100								C 1.87814100 4.20323800 5.33624800
C -8.98872500 4.44007600 -1.48463600								H 2.83937400 4.64759100 5.61540300
H -9.16092400 3.69099400 -0.69226100								C -4.09700700 3.08587000 -0.58087000
H -9.93057000 4.99542100 -1.64617400								C 2.28495400 6.07927600 -1.72746200
H -8.75689100 3.89547000 -2.41639600								C 3.81224700 1.61814300 6.40398400
C -7.64952400 6.45507200 -2.21360900								H 4.43607900 2.51315100 6.49831300
H -7.37058400 5.97745100 -3.16854400								C 0.83622900 5.00662900 4.85406700
H -8.58132200 7.02495700 -2.38266500								H 0.98320400 6.08795800 4.76413400
H -6.85137500 7.17081000 -1.95013600								C -5.87129300 0.43445500 4.37451900
C -8.27975100 6.15698600 0.19118400								H -6.34011200 -0.39753000 4.90676200
H -7.52057200 6.89104400 0.51442700								C -0.40525600 4.43968700 4.49390800
H -9.21665300 6.70940100 0.00211100								H -1.20913600 5.08240100 4.11842700
H -8.46776000 5.46052000 1.02796800								C -6.41953200 -1.86063600 -2.86536500
C -8.84460300 -4.85525500 0.83315600								H -6.92637000 -2.82811400 -2.77821700
H -9.02627300 -4.11928700 0.02953600								C 3.58890400 6.60263500 -1.71634000
H -8.22793500 -5.67336100 0.42051600								H 4.14395100 6.72763500 -2.65212500
H -9.82074300 -5.28531600 1.11783800								C -6.81709800 -3.58272400 1.72763800
C -9.13678100 -3.10712000 2.59867300								C 1.67292200 2.81884000 5.46203100
H -8.73707900 -2.62372900 3.50720500								C -0.63954200 3.06138500 4.60844500
H -9.29301600 -2.32011900 1.84053400								H -1.60272200 2.63308300 4.31402700
H -10.12067500 -3.54038100 2.85523900								C -4.38677400 -0.52822500 -2.42739300
C -7.99948000 -5.29572500 3.14846500								C 4.31353800 0.36117700 6.76001900
H -8.97193400 -5.75079700 3.41116200								H 5.33788200 0.27216900 7.13508800
H -7.33011100 -6.09688300 2.78839100								C -7.07216400 -0.77870800 -3.49327800
H -7.56110500 -4.88210200 4.07303700								C -6.00596200 3.85868900 -1.94546100
C -0.60713400 -0.03255900 4.93697500								H -6.51283400 3.84266800 -2.91659700
H -0.60795600 -0.90898900 5.61094600								C -3.95640000 1.21322100 3.01405300
H -1.58590100 0.45992600 5.05184000								C -6.07165100 -2.92372500 2.72502800
C 0.33069700 -1.03830500 2.60868400								H -6.46635100 -2.84835300 3.74418100
C 1.70348400 0.53440300 5.80593500								C 3.51938400 -0.79780000 6.62617200
C -7.83290300 1.99140800 5.04610500								H 3.93805600 -1.77283300 6.89498600
C -4.82282000 -2.34861600 2.46205200								C 1.39812100 5.61196300 -2.77655000
C -8.85819200 2.47789800 3.99202900								S -8.47027839 26.12246644 16.33939034
H -9.02689400 1.70556300 3.22164000								S -8.72313239 29.76694144 9.31911434
H -9.82709200 2.70411000 4.47312100								S -8.33776839 31.47303444 14.63731134
H -8.51678600 3.39401400 3.47939200								S -8.87296139 24.42831444 11.00528934
C -0.44291700 -0.52475700 3.52663700								O -7.51405339 25.67613044 13.46639934
C -4.21337000 -2.42219100 1.17020400								O -7.47590339 30.03197244 12.08957134
C -5.84149000 4.59072900 0.33151100								O -7.29290239 28.60113044 14.97889334
H -6.20642600 5.15828300 1.19201900								O -7.66258039 27.17899744 10.57192734
C -0.42845400 3.58300200 0.67464400								C -13.49340539 32.04896144 11.05605934
C 4.17005000 6.95199800 -0.49198700								H -13.66560439 31.29987944 11.84843434
H 5.18712700 7.35612200 -0.46996100								H -14.43525039 32.60430644 10.89452134
C -4.66064300 3.84678600 0.49208500								H -13.26157139 31.50435544 10.12429934
C 0.43324900 4.98675600 -4.90587300								C -12.15420439 34.06395744 10.32708634
H 0.50965700 4.90338300 -5.99486900								H -11.87526439 33.58633644 9.37215134
C 2.16305500 6.25881500 0.73776500								H -13.08600239 34.63384244 10.15803034
H 1.63890000 6.10135000 1.68585300								H -11.35605539 34.77969544 10.59055934
C -4.99124200 -3.06423300 0.15860700								C -12.78443139 33.76587144 12.73187934
C 1.57977900 5.93088700 -0.49485500								H -12.02525239 34.49992944 13.05512234
C -6.54668800 4.61673900 -0.88419400								H -13.72133339 34.31828644 12.54280634
C -5.12986900 -1.74834100 -2.33630600								H -12.97244039 33.06940544 13.56866334
C 3.46615700 6.77476900 0.71842300								C -13.34928339 22.75363044 13.37385134
H 3.94814000 7.03514900 1.66610800								H -13.53095339 23.48959844 12.57023134
C 0.41974900 2.64570400 0.99161600								H -12.73261539 21.93552444 12.96121134
C 2.20498600 -0.73080700 6.14403100								H -14.32542339 22.32356944 13.65853334
H 1.60457100 -1.63843300 6.02672300								C -13.64146139 24.50176544 15.13936834
C 1.51132400 5.50082200 -4.17293200								H -13.24175939 24.98515644 16.04790034
H 2.42996000 5.81380100 -4.68053000								H -13.79769639 25.28876644 14.38122934
C 0.18517700 5.20806500 -2.13987000								H -14.62535539 24.06850444 15.39593434
C -0.75301200 4.58156500 -4.25720800								C -12.50416039 22.31316044 15.68916034
H -1.58407800 4.17491000 -4.84349600								H -13.47661439 21.85808844 15.95185734
C -6.48974400 1.69668700 4.35402500								H -11.83479139 21.51200244 15.32908634
C 0.40683200 2.26464400 5.10107000								H -12.06578539 22.72678344 16.61373234
C -4.65322700 0.18436000 3.72230700								C -12.33758339 29.60029344 17.58680034
C -0.66119200 4.99358300 0.21967000								C -9.32750039 25.26026944 15.00274734
H -0.61284600 5.65459300 1.10496800								C -13.36287239 30.08678344 16.53272434
H -1.67740700 5.09332300 -0.19590800								H -13.53157439 29.31444844 15.76233534
C -6.24131200 -3.63280900 0.44583800								H -14.33177239 30.31299544 17.01381634
H -6.76764800 -4.12942200 -0.37352000								H -13.02146639 31.00289944 16.02008734
C -4.59949100 2.49232900 2.99453200								C -8.71805039 25.18669444 13.71089934
C -5.81528500 2.71546300 3.65104200								C -10.34617039 32.19961444 12.87220634
H -6.24490000 3.72192900 3.60248600								H -10.71110639 32.76716844 13.73271434
C -4.83243800 3.10943700 -1.81158800								C -9.16532339 31.45567144 13.03278034
C -8.18398100 -4.20516700 2.06481400								C -9.49592239 24.54465244 12.69930234
C -6.35621200 0.42883100 -3.57342700								C -11.05136839 32.22562444 11.65650134
H -6.80407800 1.30268100 -4.05444100								C -9.63454939 25.86054444 10.20438934
C -8.49490300 -0.95454500 -4.05458500								C -10.99442439 29.30557244 16.89472034
C -5.06035300 0.56544500 -3.05266700								C -9.15790739 27.79324544 16.26300234
C -0.89617000 4.68369300 -2.86572300								C -10.74599239 23.97607644 12.98653334
H -1.81688200 4.35130400 -2.37590100								H -11.27232839 23.47946344 12.16717534
C 2.49787300 1.71521100 5.91624700								C -9.10417139 30.10121444 15.53522734
C 1.87814100 4.20323800 5.33624800								C -10.31996539 30.32434844 16.19173734
H 2.83937400 4.64759100 5.61540300								H -10.74958039 31.33081444 16.14318134
C -4.09700700 3.08587000 -0.58087000								C -9.33711839 30.71832244 10.72910734
C -9.03610800 0.34468700 -4.68318300								C -12.68866139 23.40371844 14.60550934
H -9.08994200 1.16530400 -3.94551400								C -10.86089239 28.03771644 8.96726834
H -8.41263400 0.68138200 -5.53042700								H -11.30875839 28.91156644 8.48625434
H -10.05696400 0.17528300 -5.06807500								C -12.99958339 26.65434044 8.48611034
C 2.28495400 6.07927600 -1.72746200								C -9.56503339 28.17433044 9.48802834
C -7.84952800 5.41144100 -1.08743400								C -8.60168739 30.69475544 11.95982534
C 3.81224700 1.61814300 6.40398400								C -13.54078839 27.95357244 7.85751234
H 4.43607900 2.51315100 6.49831300								H -13.59462239 28.77418944 8.59518134
C 0.83622900 5.00662900 4.85406700								H -12.91731439 28.29026744 7.01026834
H 0.98320400 6.08795800 4.76413400								H -14.56164439 27.78416844 7.47262034
C -5.87129300 0.43445500 4.37451900								C -12.35420839 33.02032644 11.45326134
H -6.34011200 -0.39753000 4.90676200								C -10.37597339 28.04334044 16.91521434
C -0.40525600 4.43968700 4.49390800								H -10.84479239 27.21135544 17.44745734
H -1.20913600 5.08240100 4.11842700								C -10.92421239 25.74824944 9.67533034
C -6.41953200 -1.86063600 -2.86536500								H -11.43105039 24.78077144 9.76247834
H -6.92637000 -2.82811400 -2.77821700								C -11.32177839 24.02616144 14.26833334
C 3.58890400 6.60263500 -1.71634000								C -12.91826739 28.35230944 18.28056234
H 4.14395100 6.72763500 -2.65212500								H -13.11059339 27.53572644 17.56162634
C -6.81709800 -3.58272400 1.72763800								H -12.24621339 27.97000944 19.06912934
C -8.41358700 0.74342400 5.73986700								H -13.87999139 28.60714044 18.75883234
H -8.60591300 -0.07315900 5.02093100								C -12.13804139 30.70231844 18.65591234
H -7.74153300 0.36112400 6.52843400								H -13.09710239 30.93650244 19.15267134
H -9.37531100 0.99825500 6.21813700								H -11.42069039 30.37629944 19.42909634
C 1.67292200 2.81884000 5.46203100								H -11.75297539 31.63687444 18.21287934
C -7.63336100 3.09343300 6.11521700								C -13.95908539 26.23655944 9.62789634
H -8.59242200 3.32761700 6.61197600								H -14.98438839 26.09517144 9.23977434
H -6.91601000 2.76741400 6.88840100								H -13.64583539 25.28910144 10.10007034
H -7.24829500 4.02798900 5.67218400								H -13.99129839 27.00897844 10.41584834
C -0.63954200 3.06138500 4.60844500								C -8.89145439 27.08066044 10.11330234
H -1.60272200 2.63308300 4.31402700								C -12.99223439 25.55530144 7.39540334
C -9.45440500 -1.37232600 -2.91279900								H -12.32234539 25.83378344 6.56271234
H -10.47970800 -1.51371400 -3.30092100								H -12.64590839 24.58657044 7.79485234
H -9.14115500 -2.31978400 -2.44062500								H -14.00820639 25.40685744 6.98591034
H -9.48661800 -0.59990700 -2.12484700								C -11.57684439 26.83017744 9.04741734
C -4.38677400 -0.52822500 -2.42739300								C -10.51064239 31.46757444 10.59523434
C -8.48755400 -2.05358400 -5.14529200								H -11.01751439 31.45155344 9.62409834
H -7.81766500 -1.77510200 -5.97798300								C -8.46108039 28.82210644 15.55474834
H -8.14122800 -3.02231500 -4.74584300								C -10.57633139 24.68516044 15.26572334
H -9.50352600 -2.20202800 -5.55478500								H -10.97103139 24.76053244 16.28487634
C 4.31353800 0.36117700 6.76001900								S 14.37872326 24.94234063 17.39685658
H 5.33788200 0.27216900 7.13508800								S 14.12586926 28.58681563 10.37658058
C -7.07216400 -0.77870800 -3.49327800								S 14.51123326 30.29290863 15.69477758
C -6.00596200 3.85868900 -1.94546100								S 13.97604026 23.24818863 12.06275558
H -6.51283400 3.84266800 -2.91659700								O 15.33494826 24.49600463 14.52386558
C -3.95640000 1.21322100 3.01405300								O 15.37309826 28.85184663 13.14703758
C -6.07165100 -2.92372500 2.72502800								O 15.55609926 27.42100463 16.03635958
H -6.46635100 -2.84835300 3.74418100								O 15.18642126 25.99887163 11.62939358
C 3.51938400 -0.79780000 6.62617200								C 9.35559626 30.86883563 12.11352558
H 3.93805600 -1.77283300 6.89498600								H 9.18339726 30.11975363 12.90590058
C 1.39812100 5.61196300 -2.77655000								H 8.41375126 31.42418063 11.95198758
H 8.73711600 2.62349200 -3.50711000								H 9.58743026 30.32422963 11.18176558
S -8.47027839 26.12246644 16.33939034								C 10.69479726 32.88383163 11.38455258
S -8.72313239 29.76694144 9.31911434								H 10.97373726 32.40621063 10.42961758
S -8.33776839 31.47303444 14.63731134								H 9.76299926 33.45371663 11.21549658
S -8.87296139 24.42831444 11.00528934								H 11.49294626 33.59956963 11.64802558
O -7.51405339 25.67613044 13.46639934								C 10.06457026 32.58574563 13.78934558
O -7.47590339 30.03197244 12.08957134								H 10.82374926 33.31980363 14.11258858
O -7.29290239 28.60113044 14.97889334								H 9.12766826 33.13816063 13.60027258
O -7.66258039 27.17899744 10.57192734								H 9.87656126 31.88927963 14.62612958
C -9.32750039 25.26026944 15.00274734								C 9.49971826 21.57350463 14.43131758
C -8.71805039 25.18669444 13.71089934								H 9.31804826 22.30947263 13.62769758
C -10.34617039 32.19961444 12.87220634								H 10.11638626 20.75539863 14.01867758
H -10.71110639 32.76716844 13.73271434								H 8.52357826 21.14344363 14.71599958
C -9.16532339 31.45567144 13.03278034								C 9.20754026 23.32163963 16.19683458
C -9.49592239 24.54465244 12.69930234								H 9.60724226 23.80503063 17.10536658
C -11.05136839 32.22562444 11.65650134								H 9.05130526 24.10864063 15.43869558
C -9.63454939 25.86054444 10.20438934								H 8.22364626 22.88837863 16.45340058
C -10.99442439 29.30557244 16.89472034								C 10.34484126 21.13303463 16.74662658
C -9.15790739 27.79324544 16.26300234								H 9.37238726 20.67796263 17.00932358
C -10.74599239 23.97607644 12.98653334								H 11.01421026 20.33187663 16.38655258
H -11.27232839 23.47946344 12.16717534								H 10.78321626 21.54665763 17.67119858
C -9.10417139 30.10121444 15.53522734								C 10.51141826 28.42016763 18.64426658
C -10.31996539 30.32434844 16.19173734								C 13.52150126 24.08014363 16.06021358
H -10.74958039 31.33081444 16.14318134								C 9.48612926 28.90665763 17.59019058
C -9.33711839 30.71832244 10.72910734								H 9.31742726 28.13432263 16.81980158
C -10.86089239 28.03771644 8.96726834								H 8.51722926 29.13286963 18.07128258
H -11.30875839 28.91156644 8.48625434								H 9.82753526 29.82277363 17.07755358
C -9.56503339 28.17433044 9.48802834								C 14.13095126 24.00656863 14.76836558
C -8.60168739 30.69475544 11.95982534								C 12.50283126 31.01948863 13.92967258
C -10.37597339 28.04334044 16.91521434								H 12.13789526 31.58704263 14.79018058
H -10.84479239 27.21135544 17.44745734								C 13.68367826 30.27554563 14.09024658
C -10.92421239 25.74824944 9.67533034								C 13.35307926 23.36452663 13.75676858
H -11.43105039 24.78077144 9.76247834								C 11.79763326 31.04549863 12.71396758
C -11.32177839 24.02616144 14.26833334								C 13.21445226 24.68041863 11.26185558
C -8.89145439 27.08066044 10.11330234								C 11.85457726 28.12544663 17.95218658
C -11.57684439 26.83017744 9.04741734								C 13.69109426 26.61311963 17.32046858
C -10.51064239 31.46757444 10.59523434								C 12.10300926 22.79595063 14.04399958
H -11.01751439 31.45155344 9.62409834								H 11.57667326 22.29933763 13.22464158
C -8.46108039 28.82210644 15.55474834								C 13.74483026 28.92108863 16.59269358
C -10.57633139 24.68516044 15.26572334								C 12.52903626 29.14422263 17.24920358
H -10.97103139 24.76053244 16.28487634								H 12.09942126 30.15068863 17.20064758
C -12.34803596 33.03971273 11.49062951								C 13.51188326 29.53819663 11.78657358
C -12.28936956 34.36399963 11.05555033								C 10.16034026 22.22359263 15.66297558
C -13.58111251 32.45313794 11.77523517								C 11.98810926 26.85759063 10.02473458
C -13.46351596 35.10168017 10.90578589								H 11.54024326 27.73144063 9.54372058
H -11.31702418 34.82639353 10.83199241								C 9.84941826 25.47421463 9.54357658
C -14.75578213 33.19059960 11.62453193								C 13.28396826 26.99420463 10.54549458
H -13.62754625 31.40934896 12.11798506								C 14.24731426 29.51462963 13.01729158
C -14.69717268 34.51472111 11.19001591								C 9.30821326 26.77344663 8.91497858
H -13.41730806 36.14569776 10.56345766								H 9.25437926 27.59406363 9.65264758
H -15.72789580 32.72772001 11.84861166								H 9.93168726 27.11014163 8.06773458
H -15.62281530 35.09653504 11.07180157								H 8.28735726 26.60404263 8.53008658
C -13.00153978 26.69533974 8.47850448								C 10.49479326 31.84020063 12.51072758
C -13.20858102 26.73534077 7.09937241								C 12.47302826 26.86321463 17.97268058
C -14.08492780 26.53311523 9.34192892								H 12.00420926 26.03122963 18.50492358
C -14.49882976 26.61381379 6.58390067								C 11.92478926 24.56812363 10.73279658
H -12.35433683 26.86401834 6.41896758								H 11.41795126 23.60064563 10.81994458
C -15.37552171 26.41054802 8.82641508								C 11.52722326 22.84603563 15.32579958
H -13.92190667 26.50138804 10.42891858								C 9.93073426 27.17218363 19.33802858
C -15.58264339 26.45100580 7.44764723								H 9.73840826 26.35560063 18.61909258
H -14.66217131 26.64596303 5.49689447								H 10.60278826 26.78988363 20.12659558
H -16.22948726 26.28223939 9.50740992								H 8.96901026 27.42701463 19.81629858
H -16.59986059 26.35514846 7.04098167								C 10.71096026 29.52219263 19.71337858
C -12.69423927 23.39427579 14.56611118								H 9.75189926 29.75637663 20.21013758
C -12.89456480 22.02983881 14.35479901								H 11.42831126 29.19617363 20.48656258
C -13.73701121 24.18595800 15.04716638								H 11.09602626 30.45674863 19.27034558
C -14.13761244 21.45742644 14.62386851								C 8.88991626 25.05643363 10.68536258
H -12.07248740 21.40611062 13.97480733								H 7.86461326 24.91504563 10.29724058
C -14.98020995 23.61333825 15.31730226								H 9.20316626 24.10897563 11.15753658
H -13.57924444 25.26133028 15.21393908								H 8.85770326 25.82885263 11.47331458
C -15.18069993 22.24932597 15.10561548								C 13.95754726 25.90053463 11.17076858
H -14.29577050 20.38208903 14.45673981								C 9.85676726 24.37517563 8.45286958
H -15.80208451 24.23771384 15.69697522								H 10.52665626 24.65365763 7.62017858
H -16.16069377 21.79776533 15.31775085								H 10.20309326 23.40644463 8.85231858
C -12.33775186 29.56178245 17.60283596								H 8.84079526 24.22673163 8.04337658
C -12.36331168 29.84581944 18.96853765								C 11.27215726 25.65005163 10.10488358
C -13.52887216 29.50999672 16.87888926								C 12.33835926 30.28744863 11.65270058
C -13.57981735 30.07733935 19.61020284								H 11.83148726 30.27142763 10.68156458
H -11.42414434 29.88581504 19.53915735								C 14.38792126 27.64198063 16.61221458
C -14.74575331 29.74253552 17.52039988								C 12.27267026 23.50503463 16.32318958
H -13.50889511 29.28632050 15.80246050								H 11.87797026 23.58040663 17.34234258
C -14.77142280 30.02604246 18.88586753								C -7.83307147 1.95289701 5.06214062
H -13.60009400 30.30060732 20.68678854								C -7.85573121 2.27621557 6.41913106
H -15.68470694 29.70204433 16.94926000								C -9.02709276 1.86184125 4.34689928
H -15.73046824 30.20867996 19.39200163								C -9.07222700 2.50774748 7.06081066
S 13.77622136 28.31686980 13.56903880								H -6.91426465 2.34716938 6.98291121
S 13.52336736 31.96134480 6.54876280								C -10.24398051 2.09438125 4.98839692
S 13.90873136 33.66743780 11.86695980								H -9.00940455 1.60720110 3.27733183
S 13.37353836 26.62271780 8.23493780								C -10.26674298 2.41716156 6.34516947
O 14.73244636 27.87053380 10.69604780								H -9.09020762 2.76197960 8.13054859
O 14.77059636 32.22637580 9.31921980								H -11.18522853 2.02292021 4.42411000
O 14.95359736 30.79553380 12.20854180								H -11.22578097 2.59981633 6.85131144
O 14.58391936 29.37340080 7.80157580								C -8.18955888 -4.21460965 2.02541584
C 12.91899936 27.45467280 12.23239580								C -8.32491833 -5.12748647 3.07174522
C 13.52844936 27.38109780 10.94054780								C -9.29733236 -3.87424390 1.24918314
C 11.90032936 34.39401780 10.10185480								C -9.56766606 -5.70033035 3.34128135
H 11.53539336 34.96157180 10.96236280								H -7.45121604 -5.39619839 3.68303892
C 13.08117636 33.65007480 10.26242880								C -10.54073774 -4.44642582 1.51929573
C 12.75057736 26.73905580 9.92895080								H -9.19086377 -3.15463701 0.42458664
C 11.19513136 34.42002780 8.88614980								C -10.67604014 -5.35945024 2.56505703
C 12.61195036 28.05494780 7.43403780								H -9.67430271 -6.42035285 4.16559484
C 11.25207536 31.49997580 14.12436880								H -11.41407883 -4.17756130 0.90736319
C 13.08859236 29.98764880 13.49265080								H -11.65581355 -5.81120228 2.77780215
C 11.50050736 26.17047980 10.21618180								C -8.49685939 -0.91354570 -4.06219086
H 10.97417136 25.67386680 9.39682380								C -8.80944498 -1.97100713 -4.91690543
C 13.14232836 32.29561780 12.76487580								C -9.47477718 0.02140170 -3.72292945
C 11.92653436 32.51875180 13.42138580								C -10.09950480 -2.09303398 -5.43273179
H 11.49691936 33.52521780 13.37282980								H -8.03804622 -2.70750069 -5.18479156
C 12.90938136 32.91272580 7.95875580								C -10.76553902 -0.10107615 -4.23804393
C 11.38560736 30.23211980 6.19691680								H -9.22862983 0.85480754 -3.04915262
H 10.93774136 31.10596980 5.71590280								C -11.07799736 -1.15798979 -5.09293595
C 12.68146636 30.36873380 6.71767680								H -10.34579721 -2.92615522 -6.10693174
C 13.64481236 32.88915880 9.18947380								H -11.53648764 0.63600691 -3.97004953
C 11.87052636 30.23774380 14.14486280								H -12.09510950 -1.25444271 -5.49972344
H 11.40170736 29.40575880 14.67710580								C -7.84335557 5.43082729 -1.05006583
C 11.32228736 27.94265280 6.90497880								C -7.79542562 6.71690323 -1.58875203
H 10.81544936 26.97517480 6.99212680								C -9.06570440 4.88244374 -0.66188165
C 10.92472136 26.22056480 11.49798180								C -8.96954668 7.45461565 -1.73855817
C 13.35504536 29.27506380 7.34295080								H -6.83149837 7.14924867 -1.89397895
C 10.66965536 29.02458080 6.27706580								C -10.24039567 5.61987181 -0.81258055
C 11.73585736 33.66197780 7.82488280								H -9.10368409 3.86876104 -0.23745976
H 11.22898536 33.64595680 6.85374680								C -10.19249640 6.90582689 -1.35069038
C 13.78541936 31.01650980 12.78439680								H -8.93177010 8.46856138 -2.16256700
C 11.67016836 26.87956380 12.49537180								H -11.20406988 5.18707961 -0.50680752
H 11.27546836 26.95493580 13.51452480								H -11.11812414 7.48765384 -1.46895718
C 9.89846379 35.23411610 8.72027797								C 8.18968067 4.21438506 -2.02530545
C 9.95713019 36.55840299 8.28519879								C 8.27739355 5.33378106 -2.85339388
C 8.66538724 34.64754131 9.00488363								C 9.34509286 3.66763611 -1.46706144
C 8.78298379 37.29608353 8.13543435								C 9.52034942 5.90582625 -3.12366547
H 10.92947557 37.02079689 8.06164087								H 7.36638248 5.76412548 -3.29396660
C 7.49071762 35.38500296 8.85418039								C 10.58840327 4.24033090 -1.73652350
H 8.61895350 33.60375232 9.34763352								H 9.27612482 2.78548650 -0.81423336
C 7.54932707 36.70912448 8.41966437								C 10.67622118 5.35917306 -2.56478507
H 8.82919169 38.34010112 7.79310611								H 9.58962948 6.78776860 -3.77686873
H 6.51860395 34.92212337 9.07826011								H 11.49918216 3.80927543 -1.29590210
H 6.62368445 37.29093840 8.30145003								H 11.65613047 5.81041765 -2.77798087
C 9.24495997 28.88974311 5.70815294								C 8.49673351 0.91363177 4.06246430
C 9.03791873 28.92974413 4.32902087								C 8.77538129 1.88755171 5.02179052
C 8.16157195 28.72751860 6.57157737								C 9.50848986 0.06209027 3.61887182
C 7.74766999 28.80821716 3.81354912								C 10.06567846 2.01027336 5.53685786
H 9.89216292 29.05842170 3.64861604								H 7.97769026 2.55924050 5.37073889
C 6.87097804 28.60495138 6.05606354								C 10.79900630 0.18407186 4.13471841
H 8.32459308 28.69579141 7.65856703								H 9.28900527 -0.70568284 2.86290887
C 6.66385636 28.64540917 4.67729569								C 11.07777064 1.15804550 5.09346906
H 7.58432844 28.84036639 2.72654292								H 10.28553231 2.77831506 6.29255141
H 6.01701249 28.47664275 6.73705838								H 11.59643609 -0.48774049 3.78507842
H 5.64663916 28.54955182 4.27063013								H 12.09503398 1.25495760 5.49976905
C 9.55226048 25.58867915 11.79575964								C 7.83291909 -1.95292400 -5.06238362
C 9.35193495 24.22424217 11.58444747								C 7.94936587 -1.73817818 -6.43599048
C 8.50948854 26.38036136 12.27681483								C 8.93317658 -2.39957041 -4.33061277
C 8.10888731 23.65182980 11.85351697								C 9.16564931 -1.97069835 -7.07771527
H 10.17401235 23.60051398 11.20445579								H 7.08154748 -1.38678506 -7.01275379
C 7.26628980 25.80774161 12.54695071								C 10.15017181 -2.63126556 -4.97221222
H 8.66725531 27.45573364 12.44358754								H 8.84162265 -2.56870467 -3.24795840
C 7.06579981 24.44372933 12.33526394								C 10.26653545 -2.41704695 -6.34556830
H 7.95072925 22.57649240 11.68638827								H 9.25733859 -1.80205642 -8.16051233
H 6.44441524 26.43211720 12.92662367								H 11.01761827 -2.98303077 -4.39491499
H 6.08580598 23.99216869 12.54739931								H 11.22544519 -2.60025631 -6.85175282
C 9.90874789 31.75618582 14.83248441								C 7.84352454 -5.43056000 1.04995432
C 9.88318807 32.04022280 16.19818611								C 7.78827158 -6.74174832 1.52345590
C 8.71762759 31.70440008 14.10853772								C 9.07322493 -4.85707132 0.72669621
C 8.66668239 32.27174271 16.83985130								C 8.96256586 -7.47897875 1.67427360
H 10.82235541 32.08021840 16.76880581								H 6.81871377 -7.19332723 1.77894744
C 7.50074644 31.93693889 14.75004833								C 10.24788007 -5.59472532 0.87656873
H 8.73760463 31.48072386 13.03210895								H 9.11693884 -3.82372278 0.35332116
C 7.47507695 32.22044583 16.11551599								C 10.19276102 -6.90544364 1.35040034
H 8.64640575 32.49501068 17.91643700								H 8.91915144 -8.51226443 2.04808157
H 6.56179281 31.89644769 14.17890846								H 11.21726382 -5.14243243 0.62122484
H 6.51603151 32.40308332 16.62165009								H 11.11851133 -7.48693796 1.46934168
